# Supplementary material for: A convenient model of serum-induced reactivity of human astrocytes to investigate astrocyte-derived extracellular vesicles
Source: Front Cell Neurosci. 2024 Jun 10;18:1414142. doi: 10.3389/fncel.2024.1414142 (PMC11195030; doi:10.3389/fncel.2024.1414142)
Supplement: Supplementary file 3 [file Table_2.XLS]

gene_id	AM_20_1	AM_20_2	AM_20_3	AM_20_4	SF_20_1	SF_20_2	SF_20_3	SF_20_4	gene_name	gene_chr	gene_start	gene_end	gene_strand	gene_length	gene_biotype	gene_description	tf_family
ENSG00000198804	7607.8377	4942.8418	5657.12517	5307.596662	5175.121279	5125.316118	4947.91429	8803.860297	MT-CO1	MT	5904	7445	+	1542	protein_coding	mitochondrially encoded cytochrome c oxidase I [Source:HGNC Symbol;Acc:HGNC:7419]	-
ENSG00000198712	5800.409755	5330.551016	6157.807373	6094.483394	3239.761461	3540.937813	3189.208794	5661.485033	MT-CO2	MT	7586	8269	+	684	protein_coding	mitochondrially encoded cytochrome c oxidase II [Source:HGNC Symbol;Acc:HGNC:7421]	-
ENSG00000198938	3481.564861	3965.326804	4565.313762	3965.444494	3015.171035	3471.277627	3350.26148	4420.059428	MT-CO3	MT	9207	9990	+	784	protein_coding	mitochondrially encoded cytochrome c oxidase III [Source:HGNC Symbol;Acc:HGNC:7422]	-
ENSG00000034510	2525.795282	3432.099022	3563.024192	3621.762211	1071.49879	1136.640087	1037.064239	868.0651275	TMSB10	2	84905625	84906675	+	496	protein_coding	thymosin beta 10 [Source:HGNC Symbol;Acc:HGNC:11879]	-
ENSG00000198899	3126.50366	3267.873147	3964.131932	3653.897989	2581.940341	2816.797593	2471.589067	3500.354328	MT-ATP6	MT	8527	9207	+	681	protein_coding	mitochondrially encoded ATP synthase membrane subunit 6 [Source:HGNC Symbol;Acc:HGNC:7414]	-
ENSG00000210082	3390.407589	2896.161342	2859.81872	2792.813141	2443.209802	2926.855821	2657.841096	3521.344705	MT-RNR2	MT	1671	3229	+	1559	Mt_rRNA	mitochondrially encoded 16S RNA [Source:HGNC Symbol;Acc:HGNC:7471]	-
ENSG00000115414	3895.853004	2740.960334	3257.584422	2765.577285	73.73690006	293.6077023	300.4065555	242.1444245	FN1	2	215360440	215436172	-	17315	protein_coding	fibronectin 1 [Source:HGNC Symbol;Acc:HGNC:3778]	-
ENSG00000106366	3839.553566	2684.4526	2582.468769	2886.2411	92.47065379	270.6413137	238.6466804	309.3883906	SERPINE1	7	101127089	101139266	+	3190	protein_coding	serpin family E member 1 [Source:HGNC Symbol;Acc:HGNC:8583]	-
ENSG00000212907	2329.686322	2211.230412	2579.927313	2268.773363	1831.038001	2303.661008	2067.319227	2087.622223	MT-ND4L	MT	10470	10766	+	297	protein_coding	mitochondrially encoded NADH:ubiquinone oxidoreductase core subunit 4L [Source:HGNC Symbol;Acc:HGNC:7460]	-
ENSG00000198886	2318.515787	1989.519506	2451.352154	2231.352795	1902.325296	2316.828842	2027.153088	3088.845763	MT-ND4	MT	10760	12137	+	1378	protein_coding	mitochondrially encoded NADH:ubiquinone oxidoreductase core subunit 4 [Source:HGNC Symbol;Acc:HGNC:7459]	-
ENSG00000075624	2878.011685	2032.296266	2155.841873	2139.930412	686.6361143	866.5599782	793.7667267	1176.463073	ACTB	7	5527147	5563784	-	3519	protein_coding	actin beta [Source:HGNC Symbol;Acc:HGNC:132]	-
ENSG00000184009	2639.799576	1902.214925	1934.202621	1899.940058	852.1792807	1023.583974	954.0955887	1274.375745	ACTG1	17	81509971	81523847	-	2993	protein_coding	actin gamma 1 [Source:HGNC Symbol;Acc:HGNC:144]	-
ENSG00000198727	1342.783926	1583.877407	1825.079452	1691.003016	1763.499128	2110.066508	1777.456293	2328.478092	MT-CYB	MT	14747	15887	+	1141	protein_coding	mitochondrially encoded cytochrome b [Source:HGNC Symbol;Acc:HGNC:7427]	-
ENSG00000108821	1394.638493	1612.753627	2097.737102	1764.905344	190.7683456	481.4320676	495.7914149	397.6210942	COL1A1	17	50183289	50201632	-	9819	protein_coding	collagen type I alpha 1 chain [Source:HGNC Symbol;Acc:HGNC:2197]	-
ENSG00000100097	1414.776934	1740.453484	1927.866411	1764.642403	182.4810612	326.1228891	285.6088579	304.9301174	LGALS1	22	37675608	37679806	+	1099	protein_coding	galectin 1 [Source:HGNC Symbol;Acc:HGNC:6561]	-
ENSG00000156508	1843.70281	1726.970056	1637.197402	1644.074766	887.7213857	999.1701677	932.3684355	1222.307998	EEF1A1	6	73515750	73523797	-	5948	protein_coding	eukaryotic translation elongation factor 1 alpha 1 [Source:HGNC Symbol;Acc:HGNC:3189]	-
ENSG00000210135	924.0467692	1247.868316	1380.745591	1313.616626	1013.923095	1528.055139	1235.55607	1429.425408	MT-TN	MT	5657	5729	-	73	Mt_tRNA	mitochondrially encoded tRNA asparagine [Source:HGNC Symbol;Acc:HGNC:7493]	-
ENSG00000198840	647.7937027	1527.937253	1506.186192	1551.751461	1343.969754	1571.300486	1361.521697	1133.774336	MT-ND3	MT	10059	10404	+	346	protein_coding	mitochondrially encoded NADH:ubiquinone oxidoreductase core subunit 3 [Source:HGNC Symbol;Acc:HGNC:7458]	-
ENSG00000087086	1182.785626	1250.79157	1481.480221	1301.279078	914.0382056	1434.586509	1314.66742	1720.667529	FTL	19	48965301	48966878	+	878	protein_coding	ferritin light chain [Source:HGNC Symbol;Acc:HGNC:3999]	-
ENSG00000198695	619.1177463	1272.127649	1599.933535	1427.592293	1317.252252	1245.183177	1343.37906	1853.487864	MT-ND6	MT	14149	14673	-	525	protein_coding	mitochondrially encoded NADH:ubiquinone oxidoreductase core subunit 6 [Source:HGNC Symbol;Acc:HGNC:7462]	-
ENSG00000210140	908.3400139	1197.997006	1264.440592	1251.659261	848.0252837	1290.968186	981.7301322	828.266259	MT-TC	MT	5761	5826	-	66	Mt_tRNA	mitochondrially encoded tRNA cysteine [Source:HGNC Symbol;Acc:HGNC:7477]	-
ENSG00000198888	821.9857194	1068.548654	1278.272595	1178.350924	899.7795089	1106.022358	933.053635	1172.953977	MT-ND1	MT	3307	4262	+	956	protein_coding	mitochondrially encoded NADH:ubiquinone oxidoreductase core subunit 1 [Source:HGNC Symbol;Acc:HGNC:7455]	-
ENSG00000111640	1072.49869	930.7015167	976.364627	951.8327544	276.6464369	319.6044286	291.6894663	346.4231411	GAPDH	12	6533927	6538374	+	2981	protein_coding	glyceraldehyde-3-phosphate dehydrogenase [Source:HGNC Symbol;Acc:HGNC:4141]	-
ENSG00000205542	839.0736839	1133.991374	1124.054714	1067.76247	845.759997	666.5852889	703.179037	756.8130333	TMSB4X	X	12975108	12977227	+	1705	protein_coding	thymosin beta 4 X-linked [Source:HGNC Symbol;Acc:HGNC:11881]	-
ENSG00000198763	928.4611986	1035.221443	1238.079352	1166.028515	966.1961978	1125.967089	983.8245207	1366.722762	MT-ND2	MT	4470	5511	+	1042	protein_coding	mitochondrially encoded NADH:ubiquinone oxidoreductase core subunit 2 [Source:HGNC Symbol;Acc:HGNC:7456]	-
ENSG00000113140	1087.711051	1060.840264	1114.989397	1047.7026	495.9520843	621.2100171	585.4566705	593.2779448	SPARC	5	151661096	151687165	-	4831	protein_coding	secreted protein acidic and cysteine rich [Source:HGNC Symbol;Acc:HGNC:11219]	-
ENSG00000198786	739.9554114	960.6326391	1226.581457	1055.028956	850.0276203	782.0905709	983.0023588	788.2814829	MT-ND5	MT	12337	14148	+	1812	protein_coding	mitochondrially encoded NADH:ubiquinone oxidoreductase core subunit 5 [Source:HGNC Symbol;Acc:HGNC:7461]	-
ENSG00000141753	828.1055689	1228.2245	1391.697543	1243.671476	3.285327975	3.29720253	2.405846859	2.862626985	IGFBP4	17	40443461	40457731	+	2200	protein_coding	insulin like growth factor binding protein 4 [Source:HGNC Symbol;Acc:HGNC:5473]	-
ENSG00000140988	823.715972	921.753413	1025.723527	981.5668209	305.8883035	375.4827407	331.2152203	359.6441252	RPS2	16	1962052	1964860	-	2413	protein_coding	ribosomal protein S2 [Source:HGNC Symbol;Acc:HGNC:10404]	-
ENSG00000142541	998.1186465	802.9726084	885.6168552	863.1055453	409.924926	444.5226473	400.5751918	523.2507803	RPL13A	19	49487554	49492308	+	2369	protein_coding	ribosomal protein L13a [Source:HGNC Symbol;Acc:HGNC:10304]	-
ENSG00000167658	805.6203502	804.8722427	908.4338609	822.2889503	409.890963	440.861663	437.0247503	369.9465352	EEF2	19	3976056	3985469	-	4027	protein_coding	eukaryotic translation elongation factor 2 [Source:HGNC Symbol;Acc:HGNC:3214]	-
ENSG00000125148	1680.702425	900.6427827	821.8501095	861.4288412	59.06603659	97.11149237	84.43038081	189.7154553	MT2A	16	56608199	56609497	+	1299	protein_coding	metallothionein 2A [Source:HGNC Symbol;Acc:HGNC:7406]	-
ENSG00000163191	1150.096855	763.0135884	736.147089	766.8303395	99.08223057	186.4935926	159.4685546	266.0871031	S100A11	1	152032506	152047907	-	680	protein_coding	S100 calcium binding protein A11 [Source:HGNC Symbol;Acc:HGNC:10488]	-
ENSG00000142156	483.8136914	670.0263295	863.9245141	697.7363598	102.728372	172.8205125	180.4545695	122.9575689	COL6A1	21	45981737	46005050	+	5343	protein_coding	collagen type VI alpha 1 chain [Source:HGNC Symbol;Acc:HGNC:2211]	-
ENSG00000118523	969.4121111	715.6138974	660.3640611	775.0458457	33.46954211	241.7505485	197.4265124	279.8396585	CTGF	6	131948176	131951373	-	2339	protein_coding	connective tissue growth factor [Source:HGNC Symbol;Acc:HGNC:2500]	-
ENSG00000229117	403.9682355	710.7366076	707.0310515	694.0216785	313.9707625	374.1851533	333.3559504	275.7968033	RPL41	12	56116586	56117943	+	1088	protein_coding	ribosomal protein L41 [Source:HGNC Symbol;Acc:HGNC:10354]	-
ENSG00000164692	507.8682576	585.6600887	734.3013974	606.2044166	83.92645808	205.3681268	204.5618209	197.1351459	COL1A2	7	94394561	94431232	+	11156	protein_coding	collagen type I alpha 2 chain [Source:HGNC Symbol;Acc:HGNC:2198]	-
ENSG00000112306	623.3176841	708.700992	690.2386467	689.8923202	263.7364495	309.0026223	269.3831669	346.7387865	RPS12	6	132814441	132817564	+	767	protein_coding	ribosomal protein S12 [Source:HGNC Symbol;Acc:HGNC:10385]	-
ENSG00000163453	554.3088419	604.1695913	670.6942915	641.1896682	107.5264015	197.0631028	177.0319513	187.490806	IGFBP7	4	57030773	57110385	-	1930	protein_coding	insulin like growth factor binding protein 7 [Source:HGNC Symbol;Acc:HGNC:5476]	-
ENSG00000137309	466.7027404	614.9170018	661.9101225	642.11411	38.19440842	41.85034603	38.90028967	30.09838429	HMGA1	6	34236873	34246231	+	2327	protein_coding	high mobility group AT-hook 1 [Source:HGNC Symbol;Acc:HGNC:5010]	HMGI/HMGY
ENSG00000197956	258.7414144	559.8368997	576.4871846	556.9077188	108.4437366	191.4342648	160.98146	103.4245063	S100A6	1	153534599	153536244	-	971	protein_coding	S100 calcium binding protein A6 [Source:HGNC Symbol;Acc:HGNC:10496]	-
ENSG00000142173	407.5041791	481.6231805	593.3003456	518.9365653	68.46860476	127.5480351	122.9633012	114.7554722	COL6A2	21	46098097	46132849	+	5386	protein_coding	collagen type VI alpha 2 chain [Source:HGNC Symbol;Acc:HGNC:2212]	-
ENSG00000179218	539.4383312	589.962402	610.0719952	624.1082841	220.3403137	304.9651043	279.0635001	264.5892706	CALR	19	12938578	12944489	+	2714	protein_coding	calreticulin [Source:HGNC Symbol;Acc:HGNC:1455]	-
ENSG00000227097	844.9476664	454.6928046	495.4671163	539.8324236	212.206765	247.6067012	210.5162954	384.5108839	RPS28P7	11	82689559	82689768	+	210	processed_pseudogene	ribosomal protein S28 pseudogene 7 [Source:HGNC Symbol;Acc:HGNC:35787]	-
ENSG00000161016	280.7805827	553.5076377	571.8517389	569.7029371	204.984912	250.5997067	217.5435493	167.820175	RPL8	8	144789765	144792587	-	2159	protein_coding	ribosomal protein L8 [Source:HGNC Symbol;Acc:HGNC:10368]	-
ENSG00000074800	457.060113	404.3495674	396.7231268	422.0041279	95.47517409	117.8072287	105.9852104	116.6697537	ENO1	1	8861000	8879250	-	5276	protein_coding	enolase 1 [Source:HGNC Symbol;Acc:HGNC:3350]	-
ENSG00000211459	268.6903289	538.3847738	530.1593723	487.1136364	392.5433151	515.1386583	485.0244981	535.8062435	MT-RNR1	MT	648	1601	+	954	Mt_rRNA	mitochondrially encoded 12S RNA [Source:HGNC Symbol;Acc:HGNC:7470]	-
ENSG00000231500	477.6359934	512.4568217	517.743123	506.4135017	190.8320316	251.5011034	215.0005624	257.4498546	RPS18	6	33272010	33276510	+	1898	protein_coding	ribosomal protein S18 [Source:HGNC Symbol;Acc:HGNC:10401]	-
ENSG00000065978	272.0930853	511.3363563	507.5267469	511.9279365	277.6048944	257.4611063	237.4887392	159.0677931	YBX1	1	42682427	42702349	+	1930	protein_coding	Y-box binding protein 1 [Source:HGNC Symbol;Acc:HGNC:8014]	CSD
ENSG00000142871	494.1811245	452.6047061	445.054514	495.1818818	34.00414821	141.9580368	124.1351433	136.3488861	CYR61	1	85580761	85583962	+	2455	protein_coding	cysteine rich angiogenic inducer 61 [Source:HGNC Symbol;Acc:HGNC:2654]	-
ENSG00000148303	487.5448375	492.5602881	475.0011902	461.0025794	221.725752	248.2965361	221.874381	276.1805617	RPL7A	9	133348214	133351426	+	2242	protein_coding	ribosomal protein L7a [Source:HGNC Symbol;Acc:HGNC:10364]	-
ENSG00000100345	520.6829968	481.3476703	549.0298773	505.8607456	64.92778877	123.1486178	131.1512842	95.77854553	MYH9	22	36281277	36388067	-	9012	protein_coding	myosin heavy chain 9 [Source:HGNC Symbol;Acc:HGNC:7579]	-
ENSG00000228253	153.943742	471.1459492	597.9602561	521.7698269	415.6158117	435.5311002	408.1670574	192.1734917	MT-ATP8	MT	8366	8572	+	207	protein_coding	mitochondrially encoded ATP synthase membrane subunit 8 [Source:HGNC Symbol;Acc:HGNC:7415]	-
ENSG00000134333	544.0592446	371.1518534	325.6620422	375.8630293	23.92509678	29.49522666	26.57190249	36.7991066	LDHA	11	18394388	18408425	+	6210	protein_coding	lactate dehydrogenase A [Source:HGNC Symbol;Acc:HGNC:6535]	-
ENSG00000168542	394.4066818	532.2079833	617.1117929	513.3448458	3.385838945	8.854873668	8.60229908	8.795055094	COL3A1	2	188974320	189012746	+	6811	protein_coding	collagen type III alpha 1 chain [Source:HGNC Symbol;Acc:HGNC:2201]	-
ENSG00000142534	402.2878194	432.5908399	471.1665386	450.6539177	305.5369789	295.2730147	263.8628645	265.9428523	RPS11	19	49496365	49499689	+	1390	protein_coding	ribosomal protein S11 [Source:HGNC Symbol;Acc:HGNC:10384]	-
ENSG00000111669	322.5682498	315.8506416	308.5214066	313.9306137	76.25078923	91.22531707	83.2252106	99.70109623	TPI1	12	6867119	6870948	+	2700	protein_coding	triosephosphate isomerase 1 [Source:HGNC Symbol;Acc:HGNC:12009]	-
ENSG00000108298	493.1812492	466.0514008	471.4390158	462.3385189	202.9718439	236.5053242	209.1848917	255.840476	RPL19	17	39200283	39204732	+	1761	protein_coding	ribosomal protein L19 [Source:HGNC Symbol;Acc:HGNC:10312]	-
ENSG00000196230	570.913769	466.0023684	478.3336468	471.0150614	214.4082402	177.3210239	169.5132275	209.1867518	TUBB	6	30720201	30725426	+	3359	protein_coding	tubulin beta class I [Source:HGNC Symbol;Acc:HGNC:20778]	-
ENSG00000150093	560.3764079	429.8336269	388.6428878	427.9383432	90.82372811	165.851221	158.6504932	204.3985197	ITGB1	10	32900319	33005792	-	6011	protein_coding	integrin subunit beta 1 [Source:HGNC Symbol;Acc:HGNC:6153]	-
ENSG00000196924	392.602762	393.2807221	451.7671126	425.4475781	159.2864189	211.3427439	229.2985167	136.5811475	FLNA	X	154348524	154374638	-	10585	protein_coding	filamin A [Source:HGNC Symbol;Acc:HGNC:3754]	-
ENSG00000122862	666.4740409	481.0175386	425.4903505	467.8125011	0.037027262	0.132128335	0.071121514	0.052142568	SRGN	10	69088106	69104811	+	1220	protein_coding	serglycin [Source:HGNC Symbol;Acc:HGNC:9361]	-
ENSG00000177954	489.3109032	395.3464432	389.142368	391.7183605	224.098649	248.9035207	219.4146816	323.8471623	RPS27	1	153990755	153992155	+	1035	protein_coding	ribosomal protein S27 [Source:HGNC Symbol;Acc:HGNC:10416]	-
ENSG00000177469	302.881144	400.7034982	441.2132516	413.9122274	34.78270189	67.50211564	62.99084625	48.11482254	CAVIN1	17	42402452	42423517	-	3828	protein_coding	caveolae associated protein 1 [Source:HGNC Symbol;Acc:HGNC:9688]	-
ENSG00000089157	382.8515025	412.8910952	413.7698327	398.1703998	158.5862547	176.9611056	163.0130526	205.1089579	RPLP0	12	120196686	120201235	-	4001	protein_coding	ribosomal protein lateral stalk subunit P0 [Source:HGNC Symbol;Acc:HGNC:10371]	-
ENSG00000100316	430.6112803	400.8179932	386.0916876	380.0399447	183.6089645	202.283437	184.4437003	228.3253378	RPL3	22	39312882	39320389	-	4787	protein_coding	ribosomal protein L3 [Source:HGNC Symbol;Acc:HGNC:10332]	-
ENSG00000210196	256.6476606	349.6100211	353.2610149	356.2453086	98.65042735	114.4631093	116.4353319	186.1643039	MT-TP	MT	15956	16023	-	68	Mt_tRNA	mitochondrially encoded tRNA proline [Source:HGNC Symbol;Acc:HGNC:7494]	-
ENSG00000187498	298.9540736	395.497226	449.3691903	418.7372178	18.10393935	30.19056752	31.08538106	23.67789604	COL4A1	13	110148963	110307233	-	14738	protein_coding	collagen type IV alpha 1 chain [Source:HGNC Symbol;Acc:HGNC:2202]	-
ENSG00000108518	476.8060017	413.3808596	434.1577971	439.711734	84.53787924	119.4748307	103.2529043	135.0822285	PFN1	17	4945652	4949061	-	1987	protein_coding	profilin 1 [Source:HGNC Symbol;Acc:HGNC:8881]	-
ENSG00000182718	493.1757199	395.4555274	366.155922	374.6409447	47.62031521	93.22928052	80.77490571	122.4770068	ANXA2	15	60347134	60402883	-	8824	protein_coding	annexin A2 [Source:HGNC Symbol;Acc:HGNC:537]	-
ENSG00000096384	502.6201378	429.8279231	406.1623695	432.3307257	208.2138618	225.3738211	212.4075049	285.864222	HSP90AB1	6	44246166	44253888	+	2980	protein_coding	heat shock protein 90 alpha family class B member 1 [Source:HGNC Symbol;Acc:HGNC:5258]	-
ENSG00000198755	530.6925515	375.9670298	385.2910572	384.9195358	148.5962489	182.567732	161.845037	264.9662286	RPL10A	6	35468408	35470785	+	1501	protein_coding	ribosomal protein L10a [Source:HGNC Symbol;Acc:HGNC:10299]	-
ENSG00000067560	495.7570334	366.6166124	370.7073273	356.2186043	123.2292232	141.0759829	125.2208295	188.0167031	RHOA	3	49359145	49412998	-	2582	protein_coding	ras homolog family member A [Source:HGNC Symbol;Acc:HGNC:667]	-
ENSG00000136942	472.3736705	341.3104842	400.2534944	387.5207152	144.2012849	160.8065159	141.9381558	179.0307431	RPL35	9	124857880	124861981	-	1535	protein_coding	ribosomal protein L35 [Source:HGNC Symbol;Acc:HGNC:10344]	-
ENSG00000197746	218.2638362	257.4096877	282.1227662	253.6160177	510.5108315	593.4405478	571.5011106	614.9084991	PSAP	10	71816298	71851375	-	3239	protein_coding	prosaposin [Source:HGNC Symbol;Acc:HGNC:9498]	-
ENSG00000182492	339.5325474	386.1473326	475.628322	392.4272623	4.80644956	26.21051879	22.24917554	21.29108805	BGN	X	153494939	153509554	+	2453	protein_coding	biglycan [Source:HGNC Symbol;Acc:HGNC:1044]	-
ENSG00000167552	381.7464738	225.7125627	222.9184442	230.6438078	595.7958129	506.6514424	482.9067658	798.8157085	TUBA1A	12	49184796	49189324	-	3421	protein_coding	tubulin alpha 1a [Source:HGNC Symbol;Acc:HGNC:20766]	-
ENSG00000162244	406.190888	346.0629574	364.3664918	335.7984524	141.7097009	163.8373005	141.0721845	196.4056999	RPL29	3	51993522	51995942	-	2058	protein_coding	ribosomal protein L29 [Source:HGNC Symbol;Acc:HGNC:10331]	-
ENSG00000026025	428.733207	308.7033441	292.5703989	292.2884024	223.5980016	273.7654007	239.1257535	437.8524727	VIM	10	17228259	17237593	+	5158	protein_coding	vimentin [Source:HGNC Symbol;Acc:HGNC:12692]	-
ENSG00000067225	339.3564171	285.3822835	296.4093975	288.8514353	95.33766119	150.8929056	141.88294	143.9768384	PKM	15	72199029	72231822	-	8571	protein_coding	pyruvate kinase M1/2 [Source:HGNC Symbol;Acc:HGNC:9021]	-
ENSG00000164111	414.7539969	327.670091	314.3049214	304.4835814	122.134558	217.5903199	200.6050993	283.390217	ANXA5	4	121667955	121697113	-	3034	protein_coding	annexin A5 [Source:HGNC Symbol;Acc:HGNC:543]	-
ENSG00000105974	496.329048	343.662711	322.7566277	352.782169	28.37991779	66.82205324	61.84522678	83.2497869	CAV1	7	116524785	116561184	+	4082	protein_coding	caveolin 1 [Source:HGNC Symbol;Acc:HGNC:1527]	-
ENSG00000142937	360.6748011	332.4230107	323.4359587	321.6794243	140.1370669	154.830885	136.133498	187.4827212	RPS8	1	44775251	44778779	+	2847	protein_coding	ribosomal protein S8 [Source:HGNC Symbol;Acc:HGNC:10441]	-
ENSG00000198034	458.759096	355.0030664	332.5655813	333.948803	129.6193817	137.6897006	125.5186208	184.9895447	RPS4X	X	72255679	72277300	-	2982	protein_coding	ribosomal protein S4 X-linked [Source:HGNC Symbol;Acc:HGNC:10424]	-
ENSG00000135404	230.5956288	297.5761529	324.3780486	295.2717014	186.4662258	257.0609045	232.3102012	212.0625502	CD63	12	55725323	55729707	-	2633	protein_coding	CD63 molecule [Source:HGNC Symbol;Acc:HGNC:1692]	-
ENSG00000197958	302.9662411	323.625955	326.9504921	317.8645975	121.8498937	151.6641446	131.5766867	151.6322324	RPL12	9	127447674	127451405	-	2452	protein_coding	ribosomal protein L12 [Source:HGNC Symbol;Acc:HGNC:10302]	-
ENSG00000137818	224.6961445	354.2914393	366.7588806	345.0651984	117.1107435	149.0946814	128.826045	119.3190717	RPLP1	15	69452784	69456194	+	3271	protein_coding	ribosomal protein lateral stalk subunit P1 [Source:HGNC Symbol;Acc:HGNC:10372]	-
ENSG00000137154	421.2664525	343.5916791	319.1989526	322.0082846	131.1505894	152.6777054	129.4170469	217.4140154	RPS6	9	19375715	19380254	-	2714	protein_coding	ribosomal protein S6 [Source:HGNC Symbol;Acc:HGNC:10429]	-
ENSG00000169100	253.4467091	302.2414175	330.6034364	313.391605	184.2522072	187.1616874	177.9671284	156.8888912	SLC25A6	X	1386152	1392724	-	2164	protein_coding	solute carrier family 25 member 6 [Source:HGNC Symbol;Acc:HGNC:10992]	-
ENSG00000196262	440.938949	320.9470479	299.5799056	315.7099514	104.2032536	122.4250109	109.8111687	172.6035084	PPIA	7	44796680	44824564	+	4432	protein_coding	peptidylprolyl isomerase A [Source:HGNC Symbol;Acc:HGNC:9253]	-
ENSG00000110955	342.5401611	340.2027713	334.0155251	335.4803461	138.2336764	153.8874829	139.7652615	163.637391	ATP5F1B	12	56638175	56646068	-	2322	protein_coding	ATP synthase F1 subunit beta [Source:HGNC Symbol;Acc:HGNC:830]	-
ENSG00000099194	261.0253532	214.7108885	218.506413	225.2155779	232.9851727	295.620093	286.3052795	250.7067572	SCD	10	100347124	100364834	+	5362	protein_coding	stearoyl-CoA desaturase [Source:HGNC Symbol;Acc:HGNC:10571]	-
ENSG00000167996	56.14499287	255.7009806	298.8012164	266.6304188	316.8136442	492.3358376	446.5038444	202.5618044	FTH1	11	61959718	61967660	-	2030	protein_coding	ferritin heavy chain 1 [Source:HGNC Symbol;Acc:HGNC:3976]	-
ENSG00000196205	336.1315818	270.9288889	273.8426458	281.4571131	152.3012059	162.7052473	163.8383159	178.0335221	EEF1A1P5	9	133019486	133020874	+	1389	processed_pseudogene	eukaryotic translation elongation factor 1 alpha 1 pseudogene 5 [Source:HGNC Symbol;Acc:HGNC:3200]	-
ENSG00000174444	427.6309574	310.1723734	309.4642047	300.6278576	117.54103	130.5578226	120.8860086	193.1439531	RPL4	15	66498015	66524532	-	5637	protein_coding	ribosomal protein L4 [Source:HGNC Symbol;Acc:HGNC:10353]	-
ENSG00000101335	266.6728895	312.3761201	326.1347269	323.7637199	20.95328262	78.67587601	63.22301754	63.55379931	MYL9	20	36541484	36551447	+	2821	protein_coding	myosin light chain 9 [Source:HGNC Symbol;Acc:HGNC:15754]	-
ENSG00000149591	199.0283342	310.1131034	294.369148	294.8823079	30.6421626	116.4161509	100.845659	82.65859442	TAGLN	11	117199321	117204782	+	3917	protein_coding	transgelin [Source:HGNC Symbol;Acc:HGNC:11553]	-
ENSG00000110092	296.9038343	273.5441456	283.46498	283.4949393	31.13494439	49.08366367	42.50835721	43.79659045	CCND1	11	69641087	69654474	+	4830	protein_coding	cyclin D1 [Source:HGNC Symbol;Acc:HGNC:1582]	-
ENSG00000248527	479.2613665	210.690092	312.8427537	256.3002952	178.6366935	217.53252	195.0055838	428.1719005	MTATP6P1	1	633696	634376	+	681	unprocessed_pseudogene	MT-ATP6 pseudogene 1 [Source:HGNC Symbol;Acc:HGNC:44575]	-
ENSG00000136830	170.1072708	253.6164292	284.990976	266.4974641	47.08597491	73.47196601	70.09502291	54.03084466	FAM129B	9	127505339	127578989	-	4629	protein_coding	family with sequence similarity 129 member B [Source:HGNC Symbol;Acc:HGNC:25282]	-
ENSG00000044574	362.0892614	325.4915816	292.6645161	325.6981501	111.0894606	158.8395485	147.5870605	204.7159739	HSPA5	9	125234853	125241330	-	3908	protein_coding	heat shock protein family A (Hsp70) member 5 [Source:HGNC Symbol;Acc:HGNC:5238]	-
ENSG00000118181	112.7750246	288.2471898	293.2888234	286.2664675	143.9152155	155.6461301	141.5491483	96.18897566	RPS25	11	119015712	119018691	-	1477	protein_coding	ribosomal protein S25 [Source:HGNC Symbol;Acc:HGNC:10413]	-
ENSG00000130635	179.6267534	244.8226271	301.5631781	266.322901	16.56904618	43.15835749	48.56044017	29.67209906	COL5A1	9	134641774	134844843	+	11189	protein_coding	collagen type V alpha 1 chain [Source:HGNC Symbol;Acc:HGNC:2209]	-
ENSG00000109971	432.0518114	311.244485	281.2692526	285.6244812	146.633761	160.6029385	152.3991484	217.5389229	HSPA8	11	123057489	123063230	-	4849	protein_coding	heat shock protein family A (Hsp70) member 8 [Source:HGNC Symbol;Acc:HGNC:5241]	-
ENSG00000145425	301.7728653	289.2817579	259.2387828	266.1750229	125.9100894	132.8467476	120.5897022	178.3871275	RPS3A	4	151099573	151104652	+	2341	protein_coding	ribosomal protein S3A [Source:HGNC Symbol;Acc:HGNC:10421]	-
ENSG00000128595	323.9221025	249.3150202	237.1369904	249.8980896	74.40594434	127.0630337	118.9023333	146.2639066	CALU	7	128739292	128771807	+	4537	protein_coding	calumenin [Source:HGNC Symbol;Acc:HGNC:1458]	-
ENSG00000100994	221.6981479	255.1574899	294.6554904	254.8267726	50.89816763	56.32460709	53.42045985	47.62750803	PYGB	20	25248069	25298014	+	4474	protein_coding	glycogen phosphorylase B [Source:HGNC Symbol;Acc:HGNC:9723]	-
ENSG00000168028	336.2465171	289.0393744	291.2333145	275.9805018	74.1410715	83.31882718	74.59952975	111.0442401	RPSA	3	39406689	39412542	+	3936	protein_coding	ribosomal protein SA [Source:HGNC Symbol;Acc:HGNC:6502]	-
ENSG00000092841	162.2579208	293.4205832	265.8831275	293.1282969	85.36756165	114.6357765	99.494508	83.79722107	MYL6	12	56158161	56163496	+	4609	protein_coding	myosin light chain 6 [Source:HGNC Symbol;Acc:HGNC:7587]	-
ENSG00000080824	400.5823498	301.38409	233.8915617	300.6132612	129.4169129	127.4398935	120.8852974	179.9404784	HSP90AA1	14	102080738	102139699	-	5248	protein_coding	heat shock protein 90 alpha family class A member 1 [Source:HGNC Symbol;Acc:HGNC:5253]	-
ENSG00000137801	289.4815713	266.6259329	269.6056047	283.5568071	15.90041521	99.29885619	88.2723377	88.20372585	THBS1	15	39581079	39599466	+	9158	protein_coding	thrombospondin 1 [Source:HGNC Symbol;Acc:HGNC:11785]	-
ENSG00000198467	189.1977696	278.8699639	279.0711116	288.0482214	51.27888189	144.4430719	124.8495702	107.8055086	TPM2	9	35681992	35690121	-	3248	protein_coding	tropomyosin 2 [Source:HGNC Symbol;Acc:HGNC:12011]	-
ENSG00000177600	238.6796585	241.9194049	254.2806514	263.540158	109.8830876	127.685115	112.1107892	146.3174691	RPLP2	11	809647	812880	+	1955	protein_coding	ribosomal protein lateral stalk subunit P2 [Source:HGNC Symbol;Acc:HGNC:10377]	-
ENSG00000158710	220.949351	287.1666068	283.7274724	284.0013353	69.27656307	69.68610326	63.26197207	56.18761808	TAGLN2	1	159918107	159925732	-	2487	protein_coding	transgelin 2 [Source:HGNC Symbol;Acc:HGNC:11554]	-
ENSG00000131469	232.5055265	256.5371381	261.1386512	258.271812	105.4971758	119.550522	100.3980572	112.0203891	RPL27	17	42998273	43002959	+	2026	protein_coding	ribosomal protein L27 [Source:HGNC Symbol;Acc:HGNC:10328]	-
ENSG00000147604	223.3776657	276.1666611	242.9729939	254.1921211	145.0765573	156.760474	139.5992752	153.3634837	RPL7	8	73290267	73295789	-	2907	protein_coding	ribosomal protein L7 [Source:HGNC Symbol;Acc:HGNC:10363]	-
ENSG00000269378	393.0785234	251.4895863	203.7591039	230.2804741	47.8806882	88.02852699	86.44767503	133.5997049	AC022149.1	19	14621634	14622242	-	609	processed_pseudogene	integrin beta 1 pseudogene 1	-
ENSG00000157227	149.3551905	233.355291	273.1161058	229.508376	144.1972141	256.4453339	258.9198322	196.204712	MMP14	14	22836557	22849027	+	4464	protein_coding	matrix metallopeptidase 14 [Source:HGNC Symbol;Acc:HGNC:7160]	-
ENSG00000142669	337.3362672	218.3946855	239.2709493	236.5982055	39.36852109	55.93270776	45.26669344	53.48651889	SH3BGRL3	1	26279176	26281522	+	1786	protein_coding	SH3 domain binding glutamate rich protein like 3 [Source:HGNC Symbol;Acc:HGNC:15568]	-
ENSG00000244398	303.0119489	244.226016	247.4701446	253.9597354	89.50215933	103.0883259	91.63375657	151.2730079	AC116533.1	11	16974693	16975013	-	321	processed_pseudogene	ribosomal protein L36a (RPL36A) pseudogene	-
ENSG00000106211	196.0776505	194.7374889	231.3001787	231.9455577	70.31712726	107.7556356	89.84814844	108.112541	HSPB1	7	76302544	76304295	+	1634	protein_coding	heat shock protein family B (small) member 1 [Source:HGNC Symbol;Acc:HGNC:5246]	-
ENSG00000187653	205.3830123	180.0362124	195.6302113	195.9805221	237.7451925	163.9258222	174.8219503	259.9532324	TMSB4XP8	4	90838903	90839037	-	135	processed_pseudogene	TMSB4X pseudogene 8 [Source:HGNC Symbol;Acc:HGNC:11885]	-
ENSG00000188229	211.2507221	237.7149407	251.2305096	248.877189	68.79774032	66.71707455	63.85337389	67.37070088	TUBB4B	9	137241213	137243707	+	2111	protein_coding	tubulin beta 4B class IVb [Source:HGNC Symbol;Acc:HGNC:20771]	-
ENSG00000213719	241.1822086	258.0417198	269.4396726	255.5607443	51.26769531	67.00910743	61.34541897	76.27994095	CLIC1	6	31730581	31739763	-	1942	protein_coding	chloride intracellular channel 1 [Source:HGNC Symbol;Acc:HGNC:2062]	-
ENSG00000237550	187.5786406	224.3355349	211.8325127	204.5075068	196.0343061	209.6615255	183.883336	266.6994179	RPL9P9	15	82372196	82372912	-	717	transcribed_processed_pseudogene	ribosomal protein L9 pseudogene 9 [Source:HGNC Symbol;Acc:HGNC:17251]	-
ENSG00000168653	256.7307781	235.642258	231.9986856	240.3298748	127.6474317	140.6057656	125.006444	183.9154645	NDUFS5	1	39026318	39034636	+	548	protein_coding	NADH:ubiquinone oxidoreductase subunit S5 [Source:HGNC Symbol;Acc:HGNC:7712]	-
ENSG00000152661	278.9072819	254.5218317	231.0776271	255.9366701	72.7166389	101.9631885	95.26584089	109.0861838	GJA1	6	121435577	121449727	+	3413	protein_coding	gap junction protein alpha 1 [Source:HGNC Symbol;Acc:HGNC:4274]	-
ENSG00000159335	88.55747266	190.7377466	231.3118547	226.5612201	241.8224124	227.3300948	209.5673771	170.2265719	PTMS	12	6765516	6770952	+	1475	protein_coding	parathymosin [Source:HGNC Symbol;Acc:HGNC:9629]	-
ENSG00000142089	160.8385295	202.1306128	230.3028362	193.0622173	118.6803406	167.7052468	143.8145079	181.5608345	IFITM3	11	319669	327537	-	1348	protein_coding	interferon induced transmembrane protein 3 [Source:HGNC Symbol;Acc:HGNC:5414]	-
ENSG00000134013	192.7378806	185.6075743	211.5200295	207.2387316	13.65804443	30.60188672	29.47642187	23.8649782	LOXL2	8	23297189	23425328	-	5707	protein_coding	lysyl oxidase like 2 [Source:HGNC Symbol;Acc:HGNC:6666]	-
ENSG00000204262	234.8805565	233.5261721	250.1244759	234.7461954	37.49689667	65.92649506	70.52175747	66.13186005	COL5A2	2	189031896	189225312	-	7453	protein_coding	collagen type V alpha 2 chain [Source:HGNC Symbol;Acc:HGNC:2210]	-
ENSG00000115268	269.0242278	206.7492561	221.3836801	223.8566365	107.1411636	114.7848014	102.5525975	158.2856745	RPS15	19	1438358	1440494	+	2137	protein_coding	ribosomal protein S15 [Source:HGNC Symbol;Acc:HGNC:10388]	-
ENSG00000163430	253.991966	217.1740435	205.1543254	208.196952	53.68045025	89.98551893	81.56831688	99.02790014	FSTL1	3	120392293	120451253	-	8727	protein_coding	follistatin like 1 [Source:HGNC Symbol;Acc:HGNC:3972]	-
ENSG00000132507	168.8719483	247.1388892	264.6977601	279.9288979	50.64540231	63.82418799	56.98500793	43.8179098	EIF5A	17	7306999	7312463	+	2815	protein_coding	eukaryotic translation initiation factor 5A [Source:HGNC Symbol;Acc:HGNC:3300]	-
ENSG00000169504	287.2487194	224.4659668	209.1208092	209.9820874	40.97752309	57.88014704	56.45244481	73.38835415	CLIC4	1	24745357	24844324	+	4495	protein_coding	chloride intracellular channel 4 [Source:HGNC Symbol;Acc:HGNC:13518]	-
ENSG00000126432	117.5591045	203.4863433	223.6890731	214.5494592	122.0133284	131.0769726	122.6463833	99.18454579	PRDX5	11	64318088	64321811	+	893	protein_coding	peroxiredoxin 5 [Source:HGNC Symbol;Acc:HGNC:9355]	-
ENSG00000134590	144.2682145	186.7586538	204.4568799	201.5990057	109.8157735	129.062548	117.2767272	124.3012301	RTL8C	X	135032366	135033546	+	1181	protein_coding	retrotransposon Gag like 8C [Source:HGNC Symbol;Acc:HGNC:2569]	-
ENSG00000147403	135.1932138	227.3849086	232.8607824	223.1301291	85.36575784	94.25047601	86.66034903	73.68668841	RPL10	X	154389955	154409168	+	4825	protein_coding	ribosomal protein L10 [Source:HGNC Symbol;Acc:HGNC:10298]	-
ENSG00000171314	180.0235182	170.5791947	167.3254017	180.7756864	66.25587325	82.77734314	71.9520961	74.19148339	PGAM1	10	97426160	97433441	+	2568	protein_coding	phosphoglycerate mutase 1 [Source:HGNC Symbol;Acc:HGNC:8888]	-
ENSG00000106153	161.562765	210.6801873	228.9014536	230.2954124	111.7758837	122.7689662	109.1118376	117.2998965	CHCHD2	7	56101569	56106576	-	1132	protein_coding	coiled-coil-helix-coiled-coil-helix domain containing 2 [Source:HGNC Symbol;Acc:HGNC:21645]	-
ENSG00000134871	123.2002516	207.4602863	259.8907803	228.1496665	14.68663615	23.69530229	25.0280048	14.63871134	COL4A2	13	110305812	110513209	+	19293	protein_coding	collagen type IV alpha 2 chain [Source:HGNC Symbol;Acc:HGNC:2203]	-
ENSG00000142676	288.0833236	218.028327	202.8773782	225.8404466	107.3013569	114.135796	100.7591786	127.6664728	RPL11	1	23691742	23696835	+	2659	protein_coding	ribosomal protein L11 [Source:HGNC Symbol;Acc:HGNC:10301]	-
ENSG00000122406	245.3920587	217.2040435	202.6149869	210.286974	111.9548206	113.6039613	103.6690306	154.7533998	RPL5	1	92831983	92841924	+	3717	protein_coding	ribosomal protein L5 [Source:HGNC Symbol;Acc:HGNC:10360]	-
ENSG00000089009	303.4485903	211.3981026	195.1026016	214.7965779	111.9782838	118.8791678	104.4409121	176.2460229	RPL6	12	112405190	112418838	-	4447	protein_coding	ribosomal protein L6 [Source:HGNC Symbol;Acc:HGNC:10362]	-
ENSG00000105193	232.3265378	198.3388822	221.4969611	214.7023006	104.3427675	108.5938134	96.01841589	129.3214479	RPS16	19	39433207	39435948	-	2603	protein_coding	ribosomal protein S16 [Source:HGNC Symbol;Acc:HGNC:10396]	-
ENSG00000070756	293.7740669	195.9169827	201.8609275	203.1068516	68.51087592	78.42728651	73.388737	112.7076824	PABPC1	8	100685816	100722809	-	4752	protein_coding	poly(A) binding protein cytoplasmic 1 [Source:HGNC Symbol;Acc:HGNC:8554]	-
ENSG00000135486	217.5410493	208.1706981	193.2523176	212.3203099	189.1369702	161.4226439	154.4808724	171.764697	HNRNPA1	12	54280193	54287088	+	5093	protein_coding	heterogeneous nuclear ribonucleoprotein A1 [Source:HGNC Symbol;Acc:HGNC:5031]	-
ENSG00000231991	210.4569213	202.3350859	198.8577855	199.6287075	25.731043	50.7746613	43.46919059	55.98441882	ANXA2P2	9	33624274	33625293	+	1020	processed_pseudogene	annexin A2 pseudogene 2 [Source:HGNC Symbol;Acc:HGNC:539]	-
ENSG00000150991	280.7328304	192.7536913	197.2648186	184.3200304	106.2116277	125.7269428	119.4955474	184.0745908	UBC	12	124911604	124917368	-	3898	protein_coding	ubiquitin C [Source:HGNC Symbol;Acc:HGNC:12468]	-
ENSG00000123416	307.540845	200.8526201	205.1821491	214.9291605	89.22161163	74.51588097	74.0649778	91.98567593	TUBA1B	12	49127782	49131397	-	3574	protein_coding	tubulin alpha 1b [Source:HGNC Symbol;Acc:HGNC:18809]	-
ENSG00000185624	198.3907614	174.8643447	194.9985767	189.0554983	47.7543454	83.36226174	78.90216498	75.96164971	P4HB	17	81843159	81860694	-	5303	protein_coding	prolyl 4-hydroxylase subunit beta [Source:HGNC Symbol;Acc:HGNC:8548]	-
ENSG00000162734	135.9490464	158.7722887	154.3913776	153.1393447	330.9834754	250.608879	244.2019036	211.1547299	PEA15	1	160205337	160215376	+	2806	protein_coding	proliferation and apoptosis adaptor protein 15 [Source:HGNC Symbol;Acc:HGNC:8822]	-
ENSG00000174807	129.3254319	192.6982647	242.605522	204.9286881	0.935958859	2.673706061	2.425304803	2.263044528	CD248	11	66314487	66317044	-	2558	protein_coding	CD248 molecule [Source:HGNC Symbol;Acc:HGNC:18219]	-
ENSG00000166598	305.3712293	219.330211	173.819342	220.9922717	86.32951487	117.9901002	111.3710651	183.1187017	HSP90B1	12	103930107	103953645	+	4695	protein_coding	heat shock protein 90 beta family member 1 [Source:HGNC Symbol;Acc:HGNC:12028]	-
ENSG00000102144	153.9870708	114.4985505	109.2158003	117.9230276	23.66433006	26.69619713	24.61608252	29.46799267	PGK1	X	77910739	78129296	+	5512	protein_coding	phosphoglycerate kinase 1 [Source:HGNC Symbol;Acc:HGNC:8896]	-
ENSG00000138071	246.6388389	216.1904085	189.1199803	207.0771994	56.42760524	66.19182749	63.88354629	77.10646722	ACTR2	2	65227753	65271253	+	4347	protein_coding	ARP2 actin related protein 2 homolog [Source:HGNC Symbol;Acc:HGNC:169]	-
ENSG00000102265	179.5015383	176.1254066	190.1382438	167.3249369	108.7118971	192.0849807	165.400212	223.7014296	TIMP1	X	47582313	47586789	+	1541	protein_coding	TIMP metallopeptidase inhibitor 1 [Source:HGNC Symbol;Acc:HGNC:11820]	-
ENSG00000167460	240.2197003	215.6014867	202.9932522	213.291424	36.65094115	62.76699415	57.89156959	60.94124382	TPM4	19	16067021	16103005	+	8632	protein_coding	tropomyosin 4 [Source:HGNC Symbol;Acc:HGNC:12013]	-
ENSG00000105640	190.3170909	174.7990631	205.2764324	197.0220289	77.80764175	87.39179652	78.15784573	93.14532313	RPL18A	19	17859876	17864153	+	3527	protein_coding	ribosomal protein L18a [Source:HGNC Symbol;Acc:HGNC:10311]	-
ENSG00000167526	171.5146446	177.9816356	198.3096168	191.8107088	88.01905714	96.47392977	86.2726899	106.5660496	RPL13	16	89560657	89566828	+	6172	protein_coding	ribosomal protein L13 [Source:HGNC Symbol;Acc:HGNC:10303]	-
ENSG00000075618	125.9911788	157.1086073	177.0893439	180.5820669	105.7692966	102.9215512	102.138354	79.40254819	FSCN1	7	5592823	5606655	+	3692	protein_coding	fascin actin-bundling protein 1 [Source:HGNC Symbol;Acc:HGNC:11148]	-
ENSG00000129562	319.4891755	190.9701472	188.7033919	182.5458534	79.10911191	97.61284402	90.63415938	151.1355776	DAD1	14	22564905	22589269	-	808	protein_coding	defender against cell death 1 [Source:HGNC Symbol;Acc:HGNC:2664]	-
ENSG00000071127	225.860273	190.7967545	196.9965106	194.0125015	32.54529337	46.32389649	43.01829359	47.97933451	WDR1	4	10074339	10116949	-	7827	protein_coding	WD repeat domain 1 [Source:HGNC Symbol;Acc:HGNC:12754]	-
ENSG00000149273	150.3785854	201.5898598	204.6035522	200.4221414	67.96299288	76.88269105	67.86590098	65.36599642	RPS3	11	75399486	75422280	+	5894	protein_coding	ribosomal protein S3 [Source:HGNC Symbol;Acc:HGNC:10420]	-
ENSG00000172270	148.8219209	171.4737252	193.4598593	183.607399	87.43768024	112.1080011	102.6445286	97.00971207	BSG	19	571277	583493	+	3797	protein_coding	basigin (Ok blood group) [Source:HGNC Symbol;Acc:HGNC:1116]	-
ENSG00000089220	159.5158168	175.2449692	173.4562714	170.5247957	105.5100152	109.5903795	100.2709465	106.2972143	PEBP1	12	118135858	118145584	+	1780	protein_coding	phosphatidylethanolamine binding protein 1 [Source:HGNC Symbol;Acc:HGNC:8630]	-
ENSG00000122786	190.8772253	178.7241378	154.3416896	175.5693971	63.48947213	129.7882587	121.7624819	133.5808576	CALD1	7	134744252	134970728	+	9843	protein_coding	caldesmon 1 [Source:HGNC Symbol;Acc:HGNC:1441]	-
ENSG00000177700	101.5496545	185.8627286	221.38073	214.1778755	36.03576143	52.0249119	43.93497289	26.10659364	POLR2L	11	837356	842545	-	1142	protein_coding	RNA polymerase II subunit L [Source:HGNC Symbol;Acc:HGNC:9199]	-
ENSG00000105372	151.9498616	173.9528419	179.3449769	177.0827198	118.5337296	127.7303833	114.2616082	157.9826937	RPS19	19	41859918	41872926	+	3799	protein_coding	ribosomal protein S19 [Source:HGNC Symbol;Acc:HGNC:10402]	-
ENSG00000170889	136.5894608	189.0501592	195.3352766	184.1036628	104.5361522	110.114373	98.36116809	95.06433548	RPS9	19	54200742	54249003	+	4371	protein_coding	ribosomal protein S9 [Source:HGNC Symbol;Acc:HGNC:10442]	-
ENSG00000181163	274.0875575	213.4630382	183.0408823	214.1847959	65.85996922	72.76584893	67.93219367	108.1724907	NPM1	5	171387116	171411137	+	3828	protein_coding	nucleophosmin 1 [Source:HGNC Symbol;Acc:HGNC:7910]	-
ENSG00000124942	187.2318832	170.9969285	190.2469473	165.6006959	23.30141863	23.50958278	30.56725221	17.83848194	AHNAK	11	62433542	62556235	-	19465	protein_coding	AHNAK nucleoprotein [Source:HGNC Symbol;Acc:HGNC:347]	-
ENSG00000187514	162.7410566	192.3786582	180.9470953	197.2275146	115.7681791	93.2916787	89.47814971	100.1665215	PTMA	2	231706895	231713541	+	3378	protein_coding	prothymosin alpha [Source:HGNC Symbol;Acc:HGNC:9623]	-
ENSG00000117152	232.8830626	196.0881351	177.4620358	188.4581991	4.25017228	6.047490296	5.665234513	5.989566617	RGS4	1	163068775	163076802	+	4836	protein_coding	regulator of G protein signaling 4 [Source:HGNC Symbol;Acc:HGNC:10000]	-
ENSG00000170315	165.4433476	176.7504038	190.5982998	176.8004966	155.1385173	153.5252764	139.7338123	150.1853927	UBB	17	16380798	16382745	+	1621	protein_coding	ubiquitin B [Source:HGNC Symbol;Acc:HGNC:12463]	-
ENSG00000006327	83.31768278	180.0718628	192.4344173	198.9395203	46.18770245	78.3802113	69.9709852	44.6582661	TNFRSF12A	16	3018445	3022383	+	1848	protein_coding	TNF receptor superfamily member 12A [Source:HGNC Symbol;Acc:HGNC:18152]	-
ENSG00000233276	158.1342594	165.3679848	185.6540728	182.0890993	78.51617964	106.9114901	94.94448606	115.8841227	GPX1	3	49357171	49358600	-	1430	polymorphic_pseudogene	glutathione peroxidase 1 [Source:HGNC Symbol;Acc:HGNC:4553]	-
ENSG00000171858	163.4933423	162.7002335	188.6992462	199.8071583	73.54453956	76.73776019	67.74793508	70.7857873	RPS21	20	62387116	62388520	+	1023	protein_coding	ribosomal protein S21 [Source:HGNC Symbol;Acc:HGNC:10409]	-
ENSG00000084207	191.8430068	159.8802667	167.9414469	164.5162685	88.96366444	112.7303502	100.2307201	147.0011136	GSTP1	11	67583595	67586656	+	1911	protein_coding	glutathione S-transferase pi 1 [Source:HGNC Symbol;Acc:HGNC:4638]	-
ENSG00000141756	108.4628782	162.013522	174.5092465	162.6511421	63.2034479	108.8404229	102.5461384	84.45135439	FKBP10	17	41812680	41823217	+	4273	protein_coding	FK506 binding protein 10 [Source:HGNC Symbol;Acc:HGNC:18169]	-
ENSG00000160789	141.9371208	175.6889208	201.2685392	187.6010553	34.93894564	53.34206917	50.83116224	43.7146569	LMNA	1	156082573	156140089	+	6985	protein_coding	lamin A/C [Source:HGNC Symbol;Acc:HGNC:6636]	-
ENSG00000142192	129.5991719	125.5230609	131.713136	130.6393778	235.7434787	217.1333669	218.8713928	225.3312403	APP	21	25880550	26171128	-	6316	protein_coding	amyloid beta precursor protein [Source:HGNC Symbol;Acc:HGNC:620]	-
ENSG00000204628	199.1442071	161.042399	168.4445218	163.5799152	88.43099212	99.21297003	89.68345768	117.0715848	RACK1	5	181236909	181248096	-	5990	protein_coding	receptor for activated C kinase 1 [Source:HGNC Symbol;Acc:HGNC:4399]	-
ENSG00000228474	165.5594079	147.8962226	164.787082	158.4076116	75.55054902	101.1121728	89.84556351	88.21014076	OST4	2	27070472	27071773	-	719	protein_coding	oligosaccharyltransferase complex subunit 4, non-catalytic [Source:HGNC Symbol;Acc:HGNC:32483]	-
ENSG00000134308	185.6275448	170.689071	157.5531721	161.8350124	158.8723395	149.5509628	138.2918915	172.310206	YWHAQ	2	9583972	9631014	-	2713	protein_coding	tyrosine 3-monooxygenase/tryptophan 5-monooxygenase activation protein theta [Source:HGNC Symbol;Acc:HGNC:12854]	-
ENSG00000174748	173.9021784	160.3307103	168.5861049	159.2476137	74.6966307	82.32650615	76.19254123	100.9525459	RPL15	3	23916545	23924374	+	7222	protein_coding	ribosomal protein L15 [Source:HGNC Symbol;Acc:HGNC:10306]	-
ENSG00000122026	185.5492827	178.2591389	162.0784639	172.7877306	78.62637837	85.20082851	76.72759091	117.3185369	RPL21	13	27251309	27256691	+	2249	protein_coding	ribosomal protein L21 [Source:HGNC Symbol;Acc:HGNC:10313]	-
ENSG00000107223	71.84820602	171.6585204	175.8652783	179.1965889	93.20749244	99.34698013	92.67933422	44.28236559	EDF1	9	136862119	136866286	-	1200	protein_coding	endothelial differentiation related factor 1 [Source:HGNC Symbol;Acc:HGNC:3164]	-
ENSG00000125534	68.76455406	135.7790729	166.4230882	162.5791834	93.46405233	114.8667631	103.24549	71.34761956	PPDPF	20	63520724	63522206	+	1094	protein_coding	pancreatic progenitor cell differentiation and proliferation factor [Source:HGNC Symbol;Acc:HGNC:16142]	-
ENSG00000179010	142.4358803	173.638327	168.3088185	172.455291	121.3978183	120.9256149	116.4753422	114.4411859	MRFAP1	4	6640091	6642745	+	2655	protein_coding	Morf4 family associated protein 1 [Source:HGNC Symbol;Acc:HGNC:24549]	-
ENSG00000197747	145.4918994	144.2849394	133.2719588	144.3723876	27.56359298	45.39949636	37.2265585	43.20635242	S100A10	1	151982915	151994390	-	1543	protein_coding	S100 calcium binding protein A10 [Source:HGNC Symbol;Acc:HGNC:10487]	-
ENSG00000147065	191.448411	163.2411219	167.5660691	160.2583835	57.6259787	75.22403668	71.41196778	68.62832889	MSN	X	65588377	65741931	+	5971	protein_coding	moesin [Source:HGNC Symbol;Acc:HGNC:7373]	-
ENSG00000108953	160.8146617	165.5226691	161.7664671	160.5525447	135.6900447	126.028911	117.6626604	136.2510016	YWHAE	17	1344272	1400378	-	3847	protein_coding	tyrosine 3-monooxygenase/tryptophan 5-monooxygenase activation protein epsilon [Source:HGNC Symbol;Acc:HGNC:12851]	-
ENSG00000113739	158.448238	170.5467057	153.8006213	187.2491605	0.405438851	3.374545836	2.888499097	2.674802557	STC2	5	173314713	173329503	-	6128	protein_coding	stanniocalcin 2 [Source:HGNC Symbol;Acc:HGNC:11374]	-
ENSG00000168374	196.7654005	179.1404443	162.9167388	170.4200274	49.74280905	78.14461761	68.93812486	94.84481958	ARF4	3	57571363	57598220	-	2595	protein_coding	ADP ribosylation factor 4 [Source:HGNC Symbol;Acc:HGNC:655]	-
ENSG00000159840	118.0488778	158.9129157	171.7750667	172.7336705	38.76441696	64.49449956	57.22667435	47.72567423	ZYX	7	143381080	143391111	+	3482	protein_coding	zyxin [Source:HGNC Symbol;Acc:HGNC:13200]	-
ENSG00000165502	142.4009506	191.3950839	158.8229382	198.465445	58.1015317	77.32619746	68.65275873	56.70679015	RPL36AL	14	49618519	49620685	-	746	protein_coding	ribosomal protein L36a like [Source:HGNC Symbol;Acc:HGNC:10346]	-
ENSG00000136810	263.6796498	171.5599438	153.7601921	172.1683173	47.7048609	81.70734226	72.19923561	129.1589369	TXN	9	110243811	110256640	-	1142	protein_coding	thioredoxin [Source:HGNC Symbol;Acc:HGNC:12435]	-
ENSG00000123562	207.1780917	173.0728038	162.6231855	173.6173244	55.84390691	67.32756961	62.38106153	78.42034818	MORF4L2	X	103675496	103688158	-	2648	protein_coding	mortality factor 4 like 2 [Source:HGNC Symbol;Acc:HGNC:16849]	-
ENSG00000068697	153.2239351	163.6735425	161.2390115	156.4947825	79.25051824	111.1051665	102.4409293	131.8697871	LAPTM4A	2	20032650	20052028	-	1946	protein_coding	lysosomal protein transmembrane 4 alpha [Source:HGNC Symbol;Acc:HGNC:6924]	-
ENSG00000024422	151.9979587	141.5978512	164.4911913	152.1563945	14.74492964	23.59747292	21.74182696	18.93445555	EHD2	19	47713343	47743134	+	3923	protein_coding	EH domain containing 2 [Source:HGNC Symbol;Acc:HGNC:3243]	-
ENSG00000135862	174.5517285	151.8753179	171.3132115	153.474162	62.81049952	74.1933764	79.95560839	61.93643021	LAMC1	1	183023460	183145592	+	8406	protein_coding	laminin subunit gamma 1 [Source:HGNC Symbol;Acc:HGNC:6492]	-
ENSG00000166681	105.4214898	145.8521214	146.882906	147.5022178	146.6876126	136.3347694	133.627118	119.1779547	BEX3	X	103376340	103378077	+	1080	protein_coding	brain expressed X-linked 3 [Source:HGNC Symbol;Acc:HGNC:13388]	-
ENSG00000070404	103.4055045	148.9359208	164.2418801	165.3405937	2.923668746	7.335648938	6.549347658	6.906892628	FSTL3	19	676365	683399	+	3067	protein_coding	follistatin like 3 [Source:HGNC Symbol;Acc:HGNC:3973]	-
ENSG00000100300	51.02792304	145.6684393	170.9976845	167.2023565	31.1400546	43.68213333	39.73150846	24.38169758	TSPO	22	43151514	43163242	+	1455	protein_coding	translocator protein [Source:HGNC Symbol;Acc:HGNC:1158]	-
ENSG00000115310	155.6857185	151.159502	148.3940569	158.0718285	61.8480669	71.75999282	66.8033229	69.78319512	RTN4	2	54972187	55112621	-	6644	protein_coding	reticulon 4 [Source:HGNC Symbol;Acc:HGNC:14085]	-
ENSG00000166923	222.0185972	201.344351	182.1935013	198.8665824	0.284536484	2.696016622	2.214354663	2.873065257	GREM1	15	32717974	32745107	+	14606	protein_coding	gremlin 1, DAN family BMP antagonist [Source:HGNC Symbol;Acc:HGNC:2001]	-
ENSG00000166033	150.7246307	137.6717935	158.2134838	124.1376337	110.1085816	145.9893447	135.6919849	186.0221387	HTRA1	10	122458551	122514908	+	2279	protein_coding	HtrA serine peptidase 1 [Source:HGNC Symbol;Acc:HGNC:9476]	-
ENSG00000118680	212.8955628	169.9987776	145.4052444	162.2513482	47.56987411	63.30338459	56.79008737	93.67579679	MYL12B	18	3261479	3278431	+	1932	protein_coding	myosin light chain 12B [Source:HGNC Symbol;Acc:HGNC:29827]	-
ENSG00000172757	106.2904337	165.4610074	166.0537446	164.5051939	68.97339596	83.96235561	74.51813365	67.21977138	CFL1	11	65823022	65862026	-	5863	protein_coding	cofilin 1 [Source:HGNC Symbol;Acc:HGNC:1874]	-
ENSG00000100644	271.6020795	187.0505241	163.3707458	177.4643555	24.35813021	29.66245748	28.35423265	39.8981582	HIF1A	14	61695513	61748259	+	5151	protein_coding	hypoxia inducible factor 1 subunit alpha [Source:HGNC Symbol;Acc:HGNC:4910]	Others
ENSG00000166147	196.352575	147.3321992	166.5076753	153.0793903	6.864467433	18.81025799	19.96150625	15.38086147	FBN1	15	48408306	48645849	-	16057	protein_coding	fibrillin 1 [Source:HGNC Symbol;Acc:HGNC:3603]	-
ENSG00000117450	168.2016923	166.7653583	159.0354823	164.9212327	74.49729419	113.3247884	103.7712893	130.8920063	PRDX1	1	45511036	45523047	-	1522	protein_coding	peroxiredoxin 1 [Source:HGNC Symbol;Acc:HGNC:9352]	-
ENSG00000114391	159.701545	158.4898762	161.0132986	164.8086138	73.62971835	82.3069299	73.73036382	88.70846735	RPL24	3	101681091	101686782	-	2682	protein_coding	ribosomal protein L24 [Source:HGNC Symbol;Acc:HGNC:10325]	-
ENSG00000143761	175.7670445	150.0392803	164.8913608	154.9647103	52.28450276	67.25238454	62.49773258	70.63906205	ARF1	1	228082660	228099212	+	3281	protein_coding	ADP ribosylation factor 1 [Source:HGNC Symbol;Acc:HGNC:652]	-
ENSG00000102024	218.8394708	170.8218957	136.9930089	158.8319726	44.25304322	37.29773867	36.36688192	49.89997542	PLS3	X	115561174	115650861	+	4099	protein_coding	plastin 3 [Source:HGNC Symbol;Acc:HGNC:9091]	-
ENSG00000101608	212.0416043	166.45962	144.5445757	157.1569148	24.13880809	42.20277308	36.75283698	58.915585	MYL12A	18	3247481	3256236	+	3245	protein_coding	myosin light chain 12A [Source:HGNC Symbol;Acc:HGNC:16701]	-
ENSG00000176788	119.2743256	141.4083438	146.4163883	156.2731583	98.93494014	85.77622653	83.19693362	68.77879901	BASP1	5	17065598	17276843	+	2217	protein_coding	brain abundant membrane attached signal protein 1 [Source:HGNC Symbol;Acc:HGNC:957]	-
ENSG00000168615	184.376482	137.0402504	125.8562436	134.2585016	60.22556743	68.60789231	66.83339002	85.87681577	ADAM9	8	38996869	39105144	+	6913	protein_coding	ADAM metallopeptidase domain 9 [Source:HGNC Symbol;Acc:HGNC:216]	-
ENSG00000181649	101.6629798	169.1307118	201.0118443	193.2562253	5.86542848	14.22677265	12.42466788	10.72444316	PHLDA2	11	2928273	2929455	-	955	protein_coding	pleckstrin homology like domain family A member 2 [Source:HGNC Symbol;Acc:HGNC:12385]	-
ENSG00000227081	221.7856235	132.7147061	132.4813643	146.4381637	76.08594127	86.6036464	71.62633753	147.1851783	AC005912.1	12	3211663	3211917	-	255	processed_pseudogene	ribosomal protein S27 (RPS27) pseudogene	-
ENSG00000114942	192.8419496	170.7192287	169.3800724	162.4237884	48.42856506	59.28378074	52.04962097	73.66814557	EEF1B2	2	206159585	206162928	+	1915	protein_coding	eukaryotic translation elongation factor 1 beta 2 [Source:HGNC Symbol;Acc:HGNC:3208]	-
ENSG00000058262	130.5142162	146.197577	156.1475072	150.1789092	73.12162938	101.9471832	96.31423243	78.22288107	SEC61A1	3	128051641	128071683	+	4697	protein_coding	Sec61 translocon alpha 1 subunit [Source:HGNC Symbol;Acc:HGNC:18276]	-
ENSG00000143947	165.5307309	162.2279855	147.8426506	154.5762981	69.17425992	78.78840931	71.14719069	100.799969	RPS27A	2	55231903	55235853	+	3130	protein_coding	ribosomal protein S27a [Source:HGNC Symbol;Acc:HGNC:10417]	-
ENSG00000110700	163.5674142	157.7947078	154.826405	157.5445353	70.62196473	76.51095767	67.09059017	90.00818609	RPS13	11	17074389	17077787	-	2186	protein_coding	ribosomal protein S13 [Source:HGNC Symbol;Acc:HGNC:10386]	-
ENSG00000130402	140.1514787	137.436068	157.9629862	146.0145243	45.31030546	63.04211001	62.77464994	45.33370748	ACTN4	19	38647649	38731583	+	6098	protein_coding	actinin alpha 4 [Source:HGNC Symbol;Acc:HGNC:166]	-
ENSG00000164587	131.397833	152.4653485	158.3231984	150.4295891	79.90147654	87.13999333	74.05250451	84.01181111	RPS14	5	150442635	150449756	-	5099	protein_coding	ribosomal protein S14 [Source:HGNC Symbol;Acc:HGNC:10387]	-
ENSG00000197728	223.0649173	146.8055563	141.6066949	142.764887	85.23069718	91.96650629	82.58409906	169.4512396	RPS26	12	56041351	56044697	+	2053	protein_coding	ribosomal protein S26 [Source:HGNC Symbol;Acc:HGNC:10414]	-
ENSG00000214485	353.2333717	129.2480635	120.9386343	129.0446704	66.61090431	77.09937213	70.53549962	216.02054	RPL7P1	5	150094302	150095048	+	747	processed_pseudogene	ribosomal protein L7 pseudogene 1 [Source:HGNC Symbol;Acc:HGNC:10367]	-
ENSG00000130255	77.06261461	152.535837	156.0653165	154.0870213	66.06986877	78.03397748	67.6253847	44.54655256	RPL36	19	5674947	5691876	+	2272	protein_coding	ribosomal protein L36 [Source:HGNC Symbol;Acc:HGNC:13631]	-
ENSG00000106682	99.76056027	146.6280425	144.2679934	149.0063102	78.8090055	81.62664556	79.48091102	52.52983813	EIF4H	7	74174245	74197101	+	3191	protein_coding	eukaryotic translation initiation factor 4H [Source:HGNC Symbol;Acc:HGNC:12741]	-
ENSG00000127022	180.7485215	143.8004612	134.5956069	143.0971339	130.4192217	141.4334146	141.368924	157.8700225	CANX	5	179678628	179730925	+	6235	protein_coding	calnexin [Source:HGNC Symbol;Acc:HGNC:1473]	-
ENSG00000232573	114.6205901	159.0849571	153.26485	153.0025689	65.99781199	75.50815264	63.2300526	53.23719216	RPL3P4	14	98972879	98973301	-	423	processed_pseudogene	ribosomal protein L3 pseudogene 4 [Source:HGNC Symbol;Acc:HGNC:19805]	-
ENSG00000144713	162.5741289	141.4379294	152.5784142	147.7356232	65.52551321	72.45179083	64.88958715	83.359333	RPL32	3	12834485	12841588	-	3720	protein_coding	ribosomal protein L32 [Source:HGNC Symbol;Acc:HGNC:10336]	-
ENSG00000008988	173.6898566	141.5862356	145.8677629	146.7387198	82.94304039	88.13879164	79.83141214	101.5661495	RPS20	8	56067295	56074581	-	3002	protein_coding	ribosomal protein S20 [Source:HGNC Symbol;Acc:HGNC:10405]	-
ENSG00000235174	113.3993208	164.9442151	142.2258656	141.8688115	67.90467558	73.95556834	66.18859896	76.5270177	RPL39P3	6	73373108	73373263	-	156	processed_pseudogene	ribosomal protein L39 pseudogene 3 [Source:HGNC Symbol;Acc:HGNC:21383]	-
ENSG00000143878	129.9870644	116.0375116	123.7154337	127.0242188	49.42967768	54.02667439	50.1880419	57.68700248	RHOB	2	20447074	20449445	+	2372	protein_coding	ras homolog family member B [Source:HGNC Symbol;Acc:HGNC:668]	-
ENSG00000177697	76.14056615	140.703385	155.3475089	152.3493081	44.16380135	66.85043774	58.32840093	43.22775133	CD151	11	832843	839831	+	3938	protein_coding	CD151 molecule (Raph blood group) [Source:HGNC Symbol;Acc:HGNC:1630]	-
ENSG00000142552	100.8278546	141.1936735	156.1657948	153.717418	5.795040716	17.878945	14.89321207	15.36906137	RCN3	19	49527618	49546962	+	2093	protein_coding	reticulocalbin 3 [Source:HGNC Symbol;Acc:HGNC:21145]	-
ENSG00000005022	197.4919807	165.9855151	153.42998	160.5861917	71.73513634	70.54268862	66.24755687	92.42397644	SLC25A5	X	119468400	119471319	+	1500	protein_coding	solute carrier family 25 member 5 [Source:HGNC Symbol;Acc:HGNC:10991]	-
ENSG00000254999	111.6147263	138.346895	135.8992815	130.8287233	90.38315619	90.95438382	78.41161365	76.99366804	BRK1	3	10115592	10127190	+	1233	protein_coding	BRICK1, SCAR/WAVE actin nucleating complex subunit [Source:HGNC Symbol;Acc:HGNC:23057]	-
ENSG00000164442	152.6323725	126.0085539	132.8966135	142.0422082	12.57188745	18.86758366	16.64341629	19.42295233	CITED2	6	139371807	139374620	-	2535	protein_coding	Cbp/p300 interacting transactivator with Glu/Asp rich carboxy-terminal domain 2 [Source:HGNC Symbol;Acc:HGNC:1987]	-
ENSG00000145741	167.6198089	157.8474365	139.1834756	151.9418959	66.52389637	73.64878814	65.11135709	89.08185403	BTF3	5	73498408	73505635	+	2467	protein_coding	basic transcription factor 3 [Source:HGNC Symbol;Acc:HGNC:1125]	-
ENSG00000182899	124.2801527	150.9901472	144.3656742	145.9794006	74.48720349	82.06114865	71.271924	72.13262094	RPL35A	3	197949980	197956610	+	3109	protein_coding	ribosomal protein L35a [Source:HGNC Symbol;Acc:HGNC:10345]	-
ENSG00000236552	216.8901448	122.8433643	128.7824737	130.2402204	61.2643881	63.17671285	59.08605734	102.4198181	RPL13AP5	10	96750288	96750899	+	612	processed_pseudogene	ribosomal protein L13a pseudogene 5 [Source:HGNC Symbol;Acc:HGNC:23736]	-
ENSG00000035862	164.2510569	128.0020784	134.6379846	122.6086607	72.39510059	84.18147474	79.73652273	104.2615008	TIMP2	17	78852977	78925387	-	5633	protein_coding	TIMP metallopeptidase inhibitor 2 [Source:HGNC Symbol;Acc:HGNC:11821]	-
ENSG00000083845	163.1526659	126.1959756	139.5256871	139.6665486	54.42772065	58.84671113	50.94665893	81.45350522	RPS5	19	58386400	58394806	+	3617	protein_coding	ribosomal protein S5 [Source:HGNC Symbol;Acc:HGNC:10426]	-
ENSG00000136026	155.3835363	131.2565561	141.5365579	140.0724211	32.9610824	56.94987526	54.70716531	61.57973266	CKAP4	12	106237877	106304279	-	3638	protein_coding	cytoskeleton associated protein 4 [Source:HGNC Symbol;Acc:HGNC:16991]	-
ENSG00000135318	182.3558779	124.0733804	117.2184859	121.5099267	29.80657835	51.08037857	48.77244525	66.7293738	NT5E	6	85449584	85495791	+	4533	protein_coding	5'-nucleotidase ecto [Source:HGNC Symbol;Acc:HGNC:8021]	-
ENSG00000213442	131.8175989	124.8531545	139.8961128	138.5916631	53.25824648	58.61693386	52.91548419	67.75044506	RPL18AP3	12	104265309	104265836	+	528	processed_pseudogene	ribosomal protein L18a pseudogene 3 [Source:HGNC Symbol;Acc:HGNC:31387]	-
ENSG00000089597	109.8960271	134.7506839	147.2689656	136.0975163	63.98347683	83.33143802	83.40015586	64.49921637	GANAB	11	62624826	62646726	-	5030	protein_coding	glucosidase II alpha subunit [Source:HGNC Symbol;Acc:HGNC:4138]	-
ENSG00000161203	157.4243954	134.4102043	142.6895955	137.5831524	58.03852043	71.23888942	64.97584378	72.49527268	AP2M1	3	184174689	184184091	+	4756	protein_coding	adaptor related protein complex 2 subunit mu 1 [Source:HGNC Symbol;Acc:HGNC:564]	-
ENSG00000184840	76.41919951	125.6762056	136.6806537	136.6950416	47.63557259	76.26636223	67.79658345	51.96006905	TMED9	5	177592158	177596124	+	2440	protein_coding	transmembrane p24 trafficking protein 9 [Source:HGNC Symbol;Acc:HGNC:24878]	-
ENSG00000148677	206.7408629	132.904806	103.0008751	143.6750919	0.855986477	35.49047374	23.68698618	43.81293112	ANKRD1	10	90912096	90921276	-	1979	protein_coding	ankyrin repeat domain 1 [Source:HGNC Symbol;Acc:HGNC:15819]	-
ENSG00000176340	67.49330203	140.6163225	157.2284501	160.7910751	64.1068251	69.22050431	59.98475484	45.29512784	COX8A	11	63974607	63976543	+	507	protein_coding	cytochrome c oxidase subunit 8A [Source:HGNC Symbol;Acc:HGNC:2294]	-
ENSG00000131016	179.5518403	146.7458166	134.3118312	147.5635085	19.18610302	18.06733561	19.12852222	18.52404349	AKAP12	6	151239999	151358557	+	8741	protein_coding	A-kinase anchoring protein 12 [Source:HGNC Symbol;Acc:HGNC:370]	-
ENSG00000167004	168.9475901	137.4363168	125.1962723	130.28849	48.09247503	70.13788681	62.97348802	94.34066291	PDIA3	15	43746392	43773279	+	4240	protein_coding	protein disulfide isomerase family A member 3 [Source:HGNC Symbol;Acc:HGNC:4606]	-
ENSG00000165119	142.2693509	132.5756202	127.2657605	131.6845851	119.1738429	105.1708767	101.7923543	105.0073558	HNRNPK	9	83968083	83980616	-	5114	protein_coding	heterogeneous nuclear ribonucleoprotein K [Source:HGNC Symbol;Acc:HGNC:5044]	-
ENSG00000074527	166.1866972	147.792895	141.2372532	156.6125028	3.78431772	2.680897591	2.468083849	3.018327914	NTN4	12	95657807	95791152	-	4166	protein_coding	netrin 4 [Source:HGNC Symbol;Acc:HGNC:13658]	-
ENSG00000166710	168.4115232	137.5343624	131.120088	125.0814797	59.20305309	65.4855139	60.83340521	95.33892729	B2M	15	44711487	44718877	+	6079	protein_coding	beta-2-microglobulin [Source:HGNC Symbol;Acc:HGNC:914]	-
ENSG00000083444	114.6425191	101.7864604	121.0820863	115.4797786	16.2988857	30.68102242	29.83066249	26.79278557	PLOD1	1	11934205	11975538	+	5320	protein_coding	procollagen-lysine,2-oxoglutarate 5-dioxygenase 1 [Source:HGNC Symbol;Acc:HGNC:9081]	-
ENSG00000169714	167.6086578	137.2459724	123.221802	134.6623436	81.23919635	86.84227596	84.50560885	119.0079027	CNBP	3	129169484	129183922	-	1927	protein_coding	CCHC-type zinc finger nucleic acid binding protein [Source:HGNC Symbol;Acc:HGNC:13164]	Others
ENSG00000182117	81.06626863	150.6983268	150.0750141	144.7822563	46.60021281	56.9466989	49.76644513	43.74893227	NOP10	15	34341713	34343177	-	554	protein_coding	NOP10 ribonucleoprotein [Source:HGNC Symbol;Acc:HGNC:14378]	-
ENSG00000138119	164.746281	132.3046785	135.0182741	129.5463203	17.70569991	27.90656643	28.34586436	22.6786837	MYOF	10	93306429	93482317	-	8473	protein_coding	myoferlin [Source:HGNC Symbol;Acc:HGNC:3656]	-
ENSG00000104904	143.9850409	128.6516038	134.5855574	130.6003141	37.35733915	51.16308835	45.02554862	66.01457522	OAZ1	19	2269509	2273490	+	3436	protein_coding	ornithine decarboxylase antizyme 1 [Source:HGNC Symbol;Acc:HGNC:8095]	-
ENSG00000142227	118.0367691	123.2841961	134.4464463	134.2861609	20.6490845	28.24980562	25.15342264	29.57456393	EMP3	19	48321509	48330553	+	1667	protein_coding	epithelial membrane protein 3 [Source:HGNC Symbol;Acc:HGNC:3335]	-
ENSG00000124762	77.56896609	104.291535	107.9599841	108.5141995	116.924688	181.5367814	165.9691656	145.8740483	CDKN1A	6	36676460	36687339	+	3050	protein_coding	cyclin dependent kinase inhibitor 1A [Source:HGNC Symbol;Acc:HGNC:1784]	-
ENSG00000133112	170.5161737	140.6943462	118.854346	120.0850001	47.11529346	60.12201462	51.66524511	88.71586787	TPT1	13	45333471	45341370	-	7269	protein_coding	tumor protein, translationally-controlled 1 [Source:HGNC Symbol;Acc:HGNC:12022]	-
ENSG00000143933	142.9896393	154.3474715	126.5270655	142.7759351	42.71059742	48.59900951	44.86694016	58.16355891	CALM2	2	47160082	47176601	-	6466	protein_coding	calmodulin 2 [Source:HGNC Symbol;Acc:HGNC:1445]	-
ENSG00000204525	78.87917363	97.04850654	112.2072918	101.8825999	77.30988057	96.5305564	89.26019544	85.54598038	HLA-C	6	31268749	31272130	-	2507	protein_coding	major histocompatibility complex, class I, C [Source:HGNC Symbol;Acc:HGNC:4933]	-
ENSG00000117519	103.0604244	94.32325616	88.72903559	94.5333161	172.4558428	193.1502621	178.841037	209.9767864	CNN3	1	94896949	94927278	-	2838	protein_coding	calponin 3 [Source:HGNC Symbol;Acc:HGNC:2157]	-
ENSG00000114850	168.8677549	136.271594	119.0039118	134.1929863	24.66126084	37.33166993	33.85311834	47.20748677	SSR3	3	156540140	156555184	-	4627	protein_coding	signal sequence receptor subunit 3 [Source:HGNC Symbol;Acc:HGNC:11325]	-
ENSG00000135916	70.69575009	110.8147275	123.0494982	110.4266332	100.6839466	90.18082338	84.97372981	68.06439072	ITM2C	2	230864639	230879248	+	2611	protein_coding	integral membrane protein 2C [Source:HGNC Symbol;Acc:HGNC:6175]	-
ENSG00000063177	110.0696576	121.2047857	131.036125	127.7072928	57.82155772	63.02767758	57.36620109	67.5535937	RPL18	19	48615328	48619536	-	4209	protein_coding	ribosomal protein L18 [Source:HGNC Symbol;Acc:HGNC:10310]	-
ENSG00000104368	126.3492144	111.3004475	115.9012575	121.9199265	10.91448205	17.65903776	16.79512313	16.90476028	PLAT	8	42175233	42207724	-	6618	protein_coding	plasminogen activator, tissue type [Source:HGNC Symbol;Acc:HGNC:9051]	-
ENSG00000064666	111.5442926	128.4186187	136.51667	130.9140087	31.13794647	65.16094076	57.67886512	50.48392415	CNN2	19	1026581	1039068	+	3645	protein_coding	calponin 2 [Source:HGNC Symbol;Acc:HGNC:2156]	-
ENSG00000140319	148.2694905	123.8996991	108.31168	115.434501	89.952239	102.1734713	91.84235061	135.0222914	SRP14	15	40035739	40039188	-	2005	protein_coding	signal recognition particle 14 [Source:HGNC Symbol;Acc:HGNC:11299]	-
ENSG00000143742	126.3479175	123.302275	103.1593615	112.0059435	120.4489548	110.4361739	102.3970766	154.6662831	SRP9	1	225777813	225790466	+	1728	protein_coding	signal recognition particle 9 [Source:HGNC Symbol;Acc:HGNC:11304]	-
ENSG00000255302	121.303807	118.1188949	107.8470208	115.5207923	94.02249824	90.32860033	87.29686158	108.7637697	EID1	15	48877886	48880183	+	2298	protein_coding	EP300 interacting inhibitor of differentiation 1 [Source:HGNC Symbol;Acc:HGNC:1191]	-
ENSG00000234745	87.95881883	97.94122493	109.7511375	101.6638439	42.13801934	50.95462993	45.95787865	57.28242498	HLA-B	6	31269491	31357188	-	3051	protein_coding	major histocompatibility complex, class I, B [Source:HGNC Symbol;Acc:HGNC:4932]	-
ENSG00000152952	139.7041688	91.84053152	76.52899956	93.87676734	9.571106546	16.78164638	16.3725986	22.33615034	PLOD2	3	146069440	146163653	-	7646	protein_coding	procollagen-lysine,2-oxoglutarate 5-dioxygenase 2 [Source:HGNC Symbol;Acc:HGNC:9082]	-
ENSG00000148248	122.7822857	124.5285329	127.0432919	126.0423192	39.31358263	60.49716156	56.52777578	55.96524673	SURF4	9	133361449	133376166	-	3446	protein_coding	surfeit 4 [Source:HGNC Symbol;Acc:HGNC:11476]	-
ENSG00000128272	148.2803442	131.2664643	114.6209816	128.2086861	62.02788081	89.10786536	82.7732495	98.92970303	ATF4	22	39519695	39522685	+	2514	protein_coding	activating transcription factor 4 [Source:HGNC Symbol;Acc:HGNC:786]	TF_bZIP
ENSG00000049323	154.9913092	114.3633578	124.9702635	117.2778875	19.15348675	21.43820409	21.89036559	25.39985982	LTBP1	2	32946972	33399509	+	7329	protein_coding	latent transforming growth factor beta binding protein 1 [Source:HGNC Symbol;Acc:HGNC:6714]	-
ENSG00000110321	156.8878203	115.5268238	107.8436585	112.753399	92.44990738	93.40008793	91.04149583	115.5218243	EIF4G2	11	10797050	10809110	-	8655	protein_coding	eukaryotic translation initiation factor 4 gamma 2 [Source:HGNC Symbol;Acc:HGNC:3297]	-
ENSG00000170027	121.3820221	119.423054	120.9902348	119.6795991	65.38678759	67.53675642	65.09932373	62.68092865	YWHAG	7	76326794	76359031	-	3750	protein_coding	tyrosine 3-monooxygenase/tryptophan 5-monooxygenase activation protein gamma [Source:HGNC Symbol;Acc:HGNC:12852]	-
ENSG00000088832	146.4235065	121.6105638	124.1894275	122.9083869	37.73203004	48.96929948	45.82521718	57.9363216	FKBP1A	20	1368978	1393172	-	2577	protein_coding	FK506 binding protein 1A [Source:HGNC Symbol;Acc:HGNC:3711]	-
ENSG00000103257	134.9808104	134.9988335	129.5762042	156.4235433	29.0746333	79.1010948	76.5782356	57.89828704	SLC7A5	16	87830023	87869488	-	4745	protein_coding	solute carrier family 7 member 5 [Source:HGNC Symbol;Acc:HGNC:11063]	-
ENSG00000099795	97.4212963	107.4507636	136.433136	125.4573874	62.10259803	67.86995671	60.70509209	66.52907243	NDUFB7	19	14566078	14572062	-	531	protein_coding	NADH:ubiquinone oxidoreductase subunit B7 [Source:HGNC Symbol;Acc:HGNC:7702]	-
ENSG00000183255	96.18198232	101.3582415	104.7407357	100.5956967	73.47519447	101.103498	93.44697379	99.8242954	PTTG1IP	21	44849585	44873903	-	3537	protein_coding	PTTG1 interacting protein [Source:HGNC Symbol;Acc:HGNC:13524]	-
ENSG00000198918	60.31442792	143.4103246	125.4718122	127.3289991	59.83716226	63.10404118	55.11668212	41.40897616	RPL39	X	119786504	119791643	-	2141	protein_coding	ribosomal protein L39 [Source:HGNC Symbol;Acc:HGNC:10350]	-
ENSG00000167601	108.7024074	121.2469802	127.6279408	127.879305	5.824142616	12.61316902	12.5463788	10.15387315	AXL	19	41219203	41261766	+	5154	protein_coding	AXL receptor tyrosine kinase [Source:HGNC Symbol;Acc:HGNC:905]	-
ENSG00000126458	90.52591546	106.1608912	119.4463148	114.1125675	8.158446465	13.87640408	13.03393716	13.49054096	RRAS	19	49635292	49640201	-	1160	protein_coding	RAS related [Source:HGNC Symbol;Acc:HGNC:10447]	-
ENSG00000283041	119.1038943	116.2173951	119.0397841	111.3796014	64.16734335	73.37791158	66.85909472	75.57180321	AC008038.1	7	133034607	133035920	-	1314	processed_pseudogene	eukaryotic translation elongation factor 1 gamma (	-
ENSG00000137076	124.7394347	112.1055968	127.0248437	116.2877576	28.13241409	41.50128283	43.79746984	32.69715751	TLN1	9	35696948	35732395	-	10076	protein_coding	talin 1 [Source:HGNC Symbol;Acc:HGNC:11845]	-
ENSG00000163359	115.4723051	116.5449838	147.748553	119.3902645	3.916104923	7.575937259	9.145071862	5.929480843	COL6A3	2	237324003	237414375	-	19633	protein_coding	collagen type VI alpha 3 chain [Source:HGNC Symbol;Acc:HGNC:2213]	-
ENSG00000154277	107.1851918	94.15264443	102.520794	94.37809383	98.73979807	162.2056865	138.3177878	173.9301195	UCHL1	4	41256413	41268455	+	2282	protein_coding	ubiquitin C-terminal hydrolase L1 [Source:HGNC Symbol;Acc:HGNC:12513]	-
ENSG00000109475	137.6204923	120.6046382	114.8579641	115.1220238	57.46177091	61.3674948	54.43793298	80.14393132	RPL34	4	108620566	108630412	+	3393	protein_coding	ribosomal protein L34 [Source:HGNC Symbol;Acc:HGNC:10340]	-
ENSG00000149257	105.0109818	110.4814422	126.0104494	122.4806676	38.81548836	75.51494788	69.80416398	67.74277873	SERPINH1	11	75562056	75572783	+	6281	protein_coding	serpin family H member 1 [Source:HGNC Symbol;Acc:HGNC:1546]	-
ENSG00000002834	91.09529195	126.2101584	129.9046859	127.4444837	28.54596865	31.00849677	30.40145079	20.57700368	LASP1	17	38869859	38921770	+	7061	protein_coding	LIM and SH3 protein 1 [Source:HGNC Symbol;Acc:HGNC:6513]	-
ENSG00000102316	82.97326926	106.214854	113.576924	104.2776108	77.23244547	80.34763828	79.69250339	92.23299039	MAGED2	X	54807599	54816012	+	2940	protein_coding	MAGE family member D2 [Source:HGNC Symbol;Acc:HGNC:16353]	-
ENSG00000230202	52.33777627	92.40325622	98.58267115	157.0890181	81.76931812	96.53332756	94.18199002	120.2043868	AL450405.1	6	117998975	117999448	+	474	processed_pseudogene	ribosomal protein L29 (RPL29) pseudogene	-
ENSG00000213585	122.9116427	108.7538071	102.1113815	108.9697883	36.13289502	41.20737887	36.41632892	45.27188214	VDAC1	5	133971915	134005133	-	3163	protein_coding	voltage dependent anion channel 1 [Source:HGNC Symbol;Acc:HGNC:12669]	-
ENSG00000166825	144.6405775	137.2544109	164.476166	144.367371	0.765098321	1.167714237	0.961914465	1.118783329	ANPEP	15	89784889	89815401	-	4871	protein_coding	alanyl aminopeptidase, membrane [Source:HGNC Symbol;Acc:HGNC:500]	-
ENSG00000198242	37.17432022	129.0982047	117.9603565	125.2033604	55.49880467	60.45686746	55.54366118	27.40685263	RPL23A	17	28719393	28724359	+	2824	protein_coding	ribosomal protein L23a [Source:HGNC Symbol;Acc:HGNC:10317]	-
ENSG00000173812	140.8771027	123.1615408	115.2476685	120.4623181	54.96100706	66.63079624	60.39410097	77.64891427	EIF1	17	41688885	41692668	+	3623	protein_coding	eukaryotic translation initiation factor 1 [Source:HGNC Symbol;Acc:HGNC:3249]	-
ENSG00000227063	128.6860979	101.8616852	112.3869497	109.5671695	47.6828852	48.3305407	55.16746592	87.43643467	RPL41P1	20	21755270	21755350	+	81	processed_pseudogene	ribosomal protein L41 pseudogene 1 [Source:HGNC Symbol;Acc:HGNC:10356]	-
ENSG00000198856	126.5489469	128.2897972	113.1948273	120.3850433	34.06851587	59.40020193	52.22461147	76.28164261	OSTC	4	108650584	108667820	+	1617	protein_coding	oligosaccharyltransferase complex non-catalytic subunit [Source:HGNC Symbol;Acc:HGNC:24448]	-
ENSG00000125868	160.2145499	134.6874649	122.4369527	127.0708178	34.20545967	51.75487988	46.53288052	74.32362743	DSTN	20	17569863	17609919	+	3851	protein_coding	destrin, actin depolymerizing factor [Source:HGNC Symbol;Acc:HGNC:15750]	-
ENSG00000176014	109.896204	101.4675788	104.4037127	111.5395704	19.73381285	25.71291938	23.21477398	26.11822964	TUBB6	18	12307669	12344320	+	4117	protein_coding	tubulin beta 6 class V [Source:HGNC Symbol;Acc:HGNC:20776]	-
ENSG00000120129	98.18058173	106.1540007	105.5548005	114.3023118	5.302656038	6.238910547	5.071150664	5.303786721	DUSP1	5	172768090	172771195	-	2019	protein_coding	dual specificity phosphatase 1 [Source:HGNC Symbol;Acc:HGNC:3064]	-
ENSG00000074842	66.84008075	115.5254854	121.9310061	124.2748501	28.10541304	43.32518011	39.94545357	28.2180994	MYDGF	19	4641374	4670370	-	1678	protein_coding	myeloid derived growth factor [Source:HGNC Symbol;Acc:HGNC:16948]	-
ENSG00000175550	55.53409978	118.6379567	123.7675703	129.3725949	38.95771041	44.10732643	40.18713587	22.15683907	DRAP1	11	65919257	65921561	+	1737	protein_coding	DR1 associated protein 1 [Source:HGNC Symbol;Acc:HGNC:3019]	-
ENSG00000123144	84.16180948	103.9952662	119.1473695	111.3955991	84.7401376	81.43596747	77.03621677	70.49561144	TRIR	19	12730640	12734775	-	1402	protein_coding	telomerase RNA component interacting RNase [Source:HGNC Symbol;Acc:HGNC:28424]	-
ENSG00000134294	136.6518047	121.5172838	111.1332549	119.070291	23.80456988	26.72192211	26.22301508	28.5019712	SLC38A2	12	46358189	46372867	-	6602	protein_coding	solute carrier family 38 member 2 [Source:HGNC Symbol;Acc:HGNC:13448]	-
ENSG00000173457	67.89494077	111.0302279	119.756336	119.7456804	55.13594231	65.99528032	58.5489065	43.43428658	PPP1R14B	11	64244480	64246941	-	1655	protein_coding	protein phosphatase 1 regulatory inhibitor subunit 14B [Source:HGNC Symbol;Acc:HGNC:9057]	-
ENSG00000197756	117.6507551	110.6486842	115.007192	115.1510993	51.84260512	59.03281089	52.44652871	68.25719528	RPL37A	2	216498189	216579180	+	6841	protein_coding	ribosomal protein L37a [Source:HGNC Symbol;Acc:HGNC:10348]	-
ENSG00000131473	126.2736961	114.8827777	117.2293315	115.7857278	40.78754833	42.3704334	42.58995389	36.88965919	ACLY	17	41866908	41930542	-	5217	protein_coding	ATP citrate lyase [Source:HGNC Symbol;Acc:HGNC:115]	-
ENSG00000188643	96.52332759	100.4640672	108.4596129	105.5966312	59.00939622	90.96159748	79.46104488	88.69549938	S100A16	1	153606886	153613145	-	1701	protein_coding	S100 calcium binding protein A16 [Source:HGNC Symbol;Acc:HGNC:20441]	-
ENSG00000101182	91.09778163	117.4210206	124.6480546	125.0465593	54.58220432	61.34680821	54.86232327	54.84126872	PSMA7	20	62136735	62143440	-	1750	protein_coding	proteasome subunit alpha 7 [Source:HGNC Symbol;Acc:HGNC:9536]	-
ENSG00000103363	122.1628079	97.46929029	106.6941838	101.9357348	65.39710375	77.20939977	67.40308223	101.3424092	ELOB	16	2771414	2777297	-	1128	protein_coding	elongin B [Source:HGNC Symbol;Acc:HGNC:11619]	-
ENSG00000126247	147.0500576	108.1197639	113.712916	108.2562318	43.50426488	58.23893096	51.89130377	71.16176213	CAPNS1	19	36139575	36150353	+	3478	protein_coding	calpain small subunit 1 [Source:HGNC Symbol;Acc:HGNC:1481]	-
ENSG00000150938	134.0215607	100.0389293	95.21863631	105.6702907	17.73757661	25.20414106	24.6495165	26.35842689	CRIM1	2	36355926	36551135	+	7122	protein_coding	cysteine rich transmembrane BMP regulator 1 [Source:HGNC Symbol;Acc:HGNC:2359]	-
ENSG00000198830	101.2623233	126.1773082	121.1126599	125.9391711	117.3442486	92.25917569	90.25246456	91.96003787	HMGN2	1	26472450	26475972	+	2509	protein_coding	high mobility group nucleosomal binding domain 2 [Source:HGNC Symbol;Acc:HGNC:4986]	-
ENSG00000117592	135.3070361	119.8274685	113.3455916	118.284437	55.1640503	62.7507915	57.89132009	80.54539806	PRDX6	1	173477266	173488807	+	2367	protein_coding	peroxiredoxin 6 [Source:HGNC Symbol;Acc:HGNC:16753]	-
ENSG00000149806	116.2871396	107.3450487	115.0907293	113.5393966	62.22946875	63.40830798	59.56503872	70.28776744	FAU	11	65120628	65122473	-	1846	protein_coding	FAU, ubiquitin like and ribosomal protein S30 fusion [Source:HGNC Symbol;Acc:HGNC:3597]	-
ENSG00000102007	149.4903264	114.8273477	114.6655805	116.4786602	19.69045525	42.94133977	35.87076685	49.88645411	PLP2	X	49171926	49175239	+	1279	protein_coding	proteolipid protein 2 [Source:HGNC Symbol;Acc:HGNC:9087]	-
ENSG00000118705	148.8448113	100.6341098	104.7121967	105.7141646	64.76329511	83.99245494	80.81235668	111.619623	RPN2	20	37178410	37241623	+	2819	protein_coding	ribophorin II [Source:HGNC Symbol;Acc:HGNC:10382]	-
ENSG00000178464	77.33991731	106.3681714	108.1335573	104.0623688	57.63967861	63.3361488	53.54071698	81.62966184	RPL10P16	19	12643275	12643919	-	645	processed_pseudogene	ribosomal protein L10 pseudogene 16 [Source:HGNC Symbol;Acc:HGNC:36882]	-
ENSG00000178209	73.22276515	90.88914044	115.8657988	102.1158797	39.04106477	45.87455071	57.52973284	29.44763626	PLEC	8	143915147	143976734	-	16991	protein_coding	plectin [Source:HGNC Symbol;Acc:HGNC:9069]	-
ENSG00000166441	95.30290351	114.943104	113.2625152	110.1678462	55.97829139	63.86906981	56.07728207	59.04165393	RPL27A	11	8682411	8714759	+	7193	protein_coding	ribosomal protein L27a [Source:HGNC Symbol;Acc:HGNC:10329]	-
ENSG00000144810	88.73396527	92.05208073	94.35187808	98.23786301	49.85960123	68.63875976	68.93362807	63.93623999	COL8A1	3	99638475	99799226	+	9408	protein_coding	collagen type VIII alpha 1 chain [Source:HGNC Symbol;Acc:HGNC:2215]	-
ENSG00000187840	101.0022248	100.8492952	101.4532777	113.3251179	13.6614378	22.70616017	19.54913681	23.14132201	EIF4EBP1	8	38030341	38060365	+	1073	protein_coding	eukaryotic translation initiation factor 4E binding protein 1 [Source:HGNC Symbol;Acc:HGNC:3288]	-
ENSG00000196419	144.9137637	120.6197105	111.1884072	115.0127076	59.77763163	60.24560649	56.39408292	68.9795851	XRCC6	22	41621119	41664048	+	3288	protein_coding	X-ray repair cross complementing 6 [Source:HGNC Symbol;Acc:HGNC:4055]	-
ENSG00000212802	63.09833603	116.6958457	112.8455443	106.5065495	44.25510398	50.69922258	50.86171248	39.61648186	RPL15P3	6	12514110	12514724	+	615	processed_pseudogene	ribosomal protein L15 pseudogene 3 [Source:HGNC Symbol;Acc:HGNC:21538]	-
ENSG00000125691	148.285569	111.4495234	105.2587612	107.7648902	47.20186314	50.72802424	45.32875408	70.6147639	RPL23	17	38847865	38853843	-	5979	protein_coding	ribosomal protein L23 [Source:HGNC Symbol;Acc:HGNC:10316]	-
ENSG00000166794	120.7940817	120.2175495	124.5432904	115.5630033	40.58738191	57.31112192	56.84659639	56.21283527	PPIB	15	64155812	64163205	-	1911	protein_coding	peptidylprolyl isomerase B [Source:HGNC Symbol;Acc:HGNC:9255]	-
ENSG00000160691	70.07121884	105.1438853	110.1381203	106.4538328	37.51086774	60.80537782	59.39088696	35.92385162	SHC1	1	154962298	154974395	-	4342	protein_coding	SHC adaptor protein 1 [Source:HGNC Symbol;Acc:HGNC:10840]	-
ENSG00000164032	112.55727	135.1197949	117.7278853	129.7150908	56.31455861	47.56603651	44.74046624	54.99580574	H2AFZ	4	99948086	99950388	-	2303	protein_coding	H2A histone family member Z [Source:HGNC Symbol;Acc:HGNC:4741]	-
ENSG00000169976	95.40438724	109.4133065	115.9276575	112.8829121	63.97915492	65.72805849	61.22607931	69.27462449	SF3B5	6	144094881	144095573	-	693	protein_coding	splicing factor 3b subunit 5 [Source:HGNC Symbol;Acc:HGNC:21083]	-
ENSG00000075785	127.7530408	101.0973873	97.865545	97.35660197	76.3805502	80.40758408	74.05000868	88.51787856	RAB7A	3	128726122	128814796	+	2717	protein_coding	RAB7A, member RAS oncogene family [Source:HGNC Symbol;Acc:HGNC:9788]	-
ENSG00000112473	90.90466082	107.5791202	110.3494495	110.143399	55.86717544	76.40142638	72.06034322	62.39904477	SLC39A7	6	33200445	33204439	+	2845	protein_coding	solute carrier family 39 member 7 [Source:HGNC Symbol;Acc:HGNC:4927]	-
ENSG00000164924	138.8162091	108.8772651	96.65068382	102.9601301	58.65131288	65.36691091	63.11616638	85.1878926	YWHAZ	8	100916525	100953388	-	8555	protein_coding	tyrosine 3-monooxygenase/tryptophan 5-monooxygenase activation protein zeta [Source:HGNC Symbol;Acc:HGNC:12855]	-
ENSG00000084623	135.9769247	112.1508413	108.917056	108.9164178	44.95066679	53.331701	47.44588367	67.36315997	EIF3I	1	32221928	32231604	+	1725	protein_coding	eukaryotic translation initiation factor 3 subunit I [Source:HGNC Symbol;Acc:HGNC:3272]	-
ENSG00000091136	120.4656354	104.3126352	108.6157119	105.0481777	27.31761311	44.87363923	46.60595449	48.86706672	LAMB1	7	107923799	108003255	-	8140	protein_coding	laminin subunit beta 1 [Source:HGNC Symbol;Acc:HGNC:6486]	-
ENSG00000136238	126.3376563	101.8067974	100.6391677	103.5504752	61.45681264	63.17562535	59.30835405	86.67755868	RAC1	7	6374523	6403977	+	3114	protein_coding	Rac family small GTPase 1 [Source:HGNC Symbol;Acc:HGNC:9801]	-
ENSG00000102172	142.2349056	97.89080591	87.46311381	100.4839478	61.8936398	53.35904917	53.28614821	78.86949657	SMS	X	21940573	21994835	+	2160	protein_coding	spermine synthase [Source:HGNC Symbol;Acc:HGNC:11123]	-
ENSG00000067057	103.9894065	83.92375544	90.97845998	93.04604187	10.92901443	13.77113538	14.03076291	10.91802407	PFKP	10	3066333	3137712	+	4836	protein_coding	phosphofructokinase, platelet [Source:HGNC Symbol;Acc:HGNC:8878]	-
ENSG00000135046	142.5156918	112.3719121	88.68516213	105.5032674	37.34890642	47.75764518	41.71001586	68.52340558	ANXA1	9	73151757	73170393	+	4561	protein_coding	annexin A1 [Source:HGNC Symbol;Acc:HGNC:533]	-
ENSG00000077549	116.0729754	106.0361364	110.2649646	104.8771068	36.02141953	46.36908251	43.69898684	53.50276227	CAPZB	1	19338776	19485539	-	3238	protein_coding	capping actin protein of muscle Z-line subunit beta [Source:HGNC Symbol;Acc:HGNC:1491]	-
ENSG00000100243	79.31299922	91.49679977	103.4463543	97.69651889	24.60970818	27.75475578	25.7377603	22.99388605	CYB5R3	22	42617840	42649568	-	5973	protein_coding	cytochrome b5 reductase 3 [Source:HGNC Symbol;Acc:HGNC:2873]	-
ENSG00000113758	65.5731319	90.71420482	102.2581608	98.52794613	71.47946928	68.12605217	66.73730845	49.33114073	DBN1	5	177456608	177474401	-	5119	protein_coding	drebrin 1 [Source:HGNC Symbol;Acc:HGNC:2695]	-
ENSG00000244313	177.613394	101.5975146	105.3695228	107.3192866	51.56826931	57.47772064	49.30806025	95.12284226	AC024293.1	11	46428653	46429150	-	498	processed_pseudogene	ribosomal protein S10 (RPS10) pseudogene	-
ENSG00000233927	106.5898803	85.34510228	108.2671482	107.7623019	48.41362562	52.22886175	46.21975423	59.57114098	RPS28	19	8321158	8323340	+	2119	protein_coding	ribosomal protein S28 [Source:HGNC Symbol;Acc:HGNC:10418]	-
ENSG00000100804	97.3598083	107.1054564	114.6068701	108.9463923	48.88437731	63.34353203	56.89096559	60.44224683	PSMB5	14	23016543	23035230	-	1765	protein_coding	proteasome subunit beta 5 [Source:HGNC Symbol;Acc:HGNC:9542]	-
ENSG00000185633	34.67448939	38.0160405	45.34537425	40.47048086	0.217333929	0.541644104	0.463835962	0.445856741	NDUFA4L2	12	57234903	57240715	-	2806	protein_coding	NDUFA4, mitochondrial complex associated like 2 [Source:HGNC Symbol;Acc:HGNC:29836]	-
ENSG00000265972	85.17138202	86.29821983	82.93865127	74.57952796	34.03883	22.24671454	24.42675764	27.95503318	TXNIP	1	145992435	145996600	-	3625	protein_coding	thioredoxin interacting protein [Source:HGNC Symbol;Acc:HGNC:16952]	-
ENSG00000141522	52.41281355	99.58165149	104.0311871	101.9726896	33.65820208	38.60753393	37.35398455	21.55525506	ARHGDIA	17	81867721	81871406	-	2903	protein_coding	Rho GDP dissociation inhibitor alpha [Source:HGNC Symbol;Acc:HGNC:678]	-
ENSG00000277443	86.79519305	86.43177523	87.88178162	90.05180951	126.6383463	104.119247	106.014561	117.3770067	MARCKS	6	113857362	113863471	+	4275	protein_coding	myristoylated alanine rich protein kinase C substrate [Source:HGNC Symbol;Acc:HGNC:6759]	-
ENSG00000042753	97.96132106	108.8386878	118.7908331	114.5498115	28.22003222	32.89339762	30.11937695	35.75172722	AP2S1	19	46838136	46850992	-	1704	protein_coding	adaptor related protein complex 2 subunit sigma 1 [Source:HGNC Symbol;Acc:HGNC:565]	-
ENSG00000117394	86.06036514	85.06683799	85.33935205	91.25834722	28.65403738	51.64256812	46.25864331	41.83024567	SLC2A1	1	42925375	42959176	-	4724	protein_coding	solute carrier family 2 member 1 [Source:HGNC Symbol;Acc:HGNC:11005]	-
ENSG00000186468	143.3755014	92.25579758	91.36671977	95.60228762	68.79143871	67.7915158	64.90591007	90.17522156	RPS23	5	82273358	82278577	-	4204	protein_coding	ribosomal protein S23 [Source:HGNC Symbol;Acc:HGNC:10410]	-
ENSG00000105438	96.07919513	98.14551957	107.6692694	98.87660317	44.72172775	60.57275368	58.2919956	63.18060842	KDELR1	19	48382570	48391553	-	2251	protein_coding	KDEL endoplasmic reticulum protein retention receptor 1 [Source:HGNC Symbol;Acc:HGNC:6304]	-
ENSG00000065308	100.3686098	102.1662915	110.2690592	101.5990072	19.07831283	40.602494	39.66306212	27.18418214	TRAM2	6	52497402	52576915	-	6908	protein_coding	translocation associated membrane protein 2 [Source:HGNC Symbol;Acc:HGNC:16855]	-
ENSG00000165280	107.5381168	103.7797868	106.5264903	102.5608376	57.06467585	71.16346154	66.53615144	74.06418067	VCP	9	35056064	35073249	-	5438	protein_coding	valosin containing protein [Source:HGNC Symbol;Acc:HGNC:12666]	-
ENSG00000260032	100.4732901	93.04773471	92.81259669	90.02999419	85.13031506	86.04367691	86.40664529	92.60301317	NORAD	20	36045622	36050960	-	5339	lincRNA	non-coding RNA activated by DNA damage [Source:HGNC Symbol;Acc:HGNC:44311]	-
ENSG00000009307	132.8164234	102.1940708	90.60127007	96.55473984	65.05090118	68.43062539	66.56286889	83.96716206	CSDE1	1	114716913	114758676	-	5778	protein_coding	cold shock domain containing E1 [Source:HGNC Symbol;Acc:HGNC:29905]	CSD
ENSG00000105701	60.42532569	80.04166025	91.16153012	89.23641366	51.59433809	61.38705577	56.52493854	51.80597117	FKBP8	19	18531751	18544077	-	2902	protein_coding	FK506 binding protein 8 [Source:HGNC Symbol;Acc:HGNC:3724]	-
ENSG00000102317	114.0897823	108.5393406	104.5362084	101.4913261	43.70219264	46.34625072	44.32599289	50.2864361	RBM3	X	48574449	48579066	+	3731	protein_coding	RNA binding motif protein 3 [Source:HGNC Symbol;Acc:HGNC:9900]	-
ENSG00000132341	126.1383608	110.4782158	102.9723867	111.5766329	40.8665862	43.8177851	38.79394853	54.83762736	RAN	12	130871879	130877678	+	4825	protein_coding	RAN, member RAS oncogene family [Source:HGNC Symbol;Acc:HGNC:9846]	-
ENSG00000084234	96.78334585	79.9563693	84.85239926	80.40509307	105.1732511	113.6994151	109.6200483	135.3966122	APLP2	11	130068147	130144811	+	7463	protein_coding	amyloid beta precursor like protein 2 [Source:HGNC Symbol;Acc:HGNC:598]	-
ENSG00000244716	83.71055512	90.05450202	110.7631078	101.0744567	46.71973161	57.38348873	56.90746314	40.84281945	BX679664.3	1	108992282	108992836	+	555	processed_pseudogene	ribosomal protein L17 (RPL17) pseudogene	-
ENSG00000162909	107.0404706	99.77723669	100.6515019	100.1910521	22.84609862	28.82438958	27.14715155	28.56549221	CAPN2	1	223701593	223776018	+	8792	protein_coding	calpain 2 [Source:HGNC Symbol;Acc:HGNC:1479]	-
ENSG00000111897	96.16137378	92.75085878	82.99730009	87.60477139	89.64091214	86.81226898	84.50015802	98.2632817	SERINC1	6	122443354	122471822	-	3137	protein_coding	serine incorporator 1 [Source:HGNC Symbol;Acc:HGNC:13464]	-
ENSG00000078369	119.8366404	90.89751585	90.90014285	92.98958631	68.91790745	65.25520146	63.67669767	69.87255797	GNB1	1	1785285	1891117	-	6417	protein_coding	G protein subunit beta 1 [Source:HGNC Symbol;Acc:HGNC:4396]	-
ENSG00000131236	101.4871454	108.9932615	109.2493357	106.4025233	25.76083895	37.56704797	33.73246429	22.70020001	CAP1	1	40040233	40072649	+	3814	protein_coding	cyclase associated actin cytoskeleton regulatory protein 1 [Source:HGNC Symbol;Acc:HGNC:20040]	-
ENSG00000113083	82.16661538	52.76609152	52.88429213	54.40847342	32.95766754	72.87036391	66.17506229	88.61071853	LOX	5	122063195	122078360	-	5547	protein_coding	lysyl oxidase [Source:HGNC Symbol;Acc:HGNC:6664]	-
ENSG00000132432	143.556558	101.9449156	69.32089862	87.66518323	24.73248229	32.27931898	29.58222549	53.75987462	SEC61G	7	54752250	54759974	-	1842	protein_coding	Sec61 translocon gamma subunit [Source:HGNC Symbol;Acc:HGNC:18277]	-
ENSG00000005884	88.57622374	96.07605812	110.6663512	103.8786006	14.16215333	18.22136273	17.18855788	13.42109911	ITGA3	17	50055968	50090481	+	9802	protein_coding	integrin subunit alpha 3 [Source:HGNC Symbol;Acc:HGNC:6139]	-
ENSG00000163661	128.9667814	116.0993608	100.1649625	124.9701908	6.6944908	5.982553043	5.244111858	7.060927959	PTX3	3	157436789	157443628	+	1940	protein_coding	pentraxin 3 [Source:HGNC Symbol;Acc:HGNC:9692]	-
ENSG00000115053	107.3153388	107.753956	98.96985012	112.266839	61.59249107	56.21922657	55.36813476	59.04494268	NCL	2	231453531	231483641	-	6929	protein_coding	nucleolin [Source:HGNC Symbol;Acc:HGNC:7667]	-
ENSG00000244038	83.3032196	93.19850236	101.9831674	98.29044194	46.26067183	67.12080547	63.77673456	57.41073679	DDOST	1	20651767	20661544	-	2721	protein_coding	dolichyl-diphosphooligosaccharide--protein glycosyltransferase non-catalytic subunit [Source:HGNC Symbol;Acc:HGNC:2728]	-
ENSG00000011028	50.22070105	75.32821866	92.05366889	82.75759775	71.19068662	107.9869304	115.7426443	76.29653588	MRC2	17	62627401	62693597	+	6860	protein_coding	mannose receptor C type 2 [Source:HGNC Symbol;Acc:HGNC:16875]	-
ENSG00000233913	97.74842087	76.01443312	81.94538066	84.37489359	76.12919884	93.04058837	81.75721293	176.4094907	RPL10P9	5	168616352	168616996	+	645	processed_pseudogene	ribosomal protein L10 pseudogene 9 [Source:HGNC Symbol;Acc:HGNC:35579]	-
ENSG00000168385	117.9599973	88.8269126	81.91729746	86.1732504	72.29374674	75.76981543	74.11405461	105.891016	Sep-02	2	241315100	241354027	+	7378	protein_coding	septin 2 [Source:HGNC Symbol;Acc:HGNC:7729]	-
ENSG00000179222	95.02303457	87.76048363	95.86596695	88.17471986	64.03925283	69.01151516	64.56056637	77.8114575	MAGED1	X	51803007	51902357	+	6016	protein_coding	MAGE family member D1 [Source:HGNC Symbol;Acc:HGNC:6813]	-
ENSG00000197043	112.2614714	100.6557335	105.8877555	100.3928604	24.33046582	30.20764875	28.85879611	29.81622276	ANXA6	5	151100712	151157882	-	5427	protein_coding	annexin A6 [Source:HGNC Symbol;Acc:HGNC:544]	-
ENSG00000172354	66.0053704	90.97447466	95.58988022	91.73603001	54.17786987	57.17122144	53.6189502	47.03319256	GNB2	7	100673531	100679174	+	2857	protein_coding	G protein subunit beta 2 [Source:HGNC Symbol;Acc:HGNC:4398]	-
ENSG00000173530	100.5656446	82.8550058	79.4016202	82.08510053	25.82970726	38.31721701	35.62819993	37.54864239	TNFRSF10D	8	23135588	23164030	-	3538	protein_coding	TNF receptor superfamily member 10d [Source:HGNC Symbol;Acc:HGNC:11907]	-
ENSG00000148926	91.99655915	87.6726234	85.12010357	91.19074401	6.440264209	13.97951947	13.16847021	15.38467941	ADM	11	10304680	10307397	+	2718	protein_coding	adrenomedullin [Source:HGNC Symbol;Acc:HGNC:259]	-
ENSG00000136240	114.312234	95.5074995	94.45400362	93.52534836	30.35326044	44.0361552	38.38244527	52.27821712	KDELR2	7	6445953	6484242	-	3990	protein_coding	KDEL endoplasmic reticulum protein retention receptor 2 [Source:HGNC Symbol;Acc:HGNC:6305]	-
ENSG00000169715	188.6547981	129.9538999	113.9085906	126.2785407	5.646657458	8.515136474	7.278800219	16.64927397	MT1E	16	56625475	56627112	+	1052	protein_coding	metallothionein 1E [Source:HGNC Symbol;Acc:HGNC:7397]	-
ENSG00000100075	55.47114589	83.27924205	95.22007393	90.66306507	27.08024846	28.46648773	26.32853308	22.40853397	SLC25A1	22	19175575	19178830	-	2096	protein_coding	solute carrier family 25 member 1 [Source:HGNC Symbol;Acc:HGNC:10979]	-
ENSG00000072110	119.0004371	94.37167474	99.81097037	100.2304447	18.72441391	39.55906206	36.3024596	31.324045	ACTN1	14	68874143	68979440	-	10626	protein_coding	actinin alpha 1 [Source:HGNC Symbol;Acc:HGNC:163]	-
ENSG00000135624	124.1274862	102.5366957	102.8572407	102.1839371	43.12907846	47.31946836	43.82509292	50.38095947	CCT7	2	73233420	73253021	+	3591	protein_coding	chaperonin containing TCP1 subunit 7 [Source:HGNC Symbol;Acc:HGNC:1622]	-
ENSG00000115677	111.9855175	95.27576199	99.0697669	94.43156724	31.5938411	42.26981799	41.60523928	36.29089064	HDLBP	2	241227264	241317061	-	12182	protein_coding	high density lipoprotein binding protein [Source:HGNC Symbol;Acc:HGNC:4857]	-
ENSG00000197451	81.95507221	102.3522472	99.69131748	102.704758	66.72747824	60.97500781	59.25858499	47.74012043	HNRNPAB	5	178204507	178211163	+	2144	protein_coding	heterogeneous nuclear ribonucleoprotein A/B [Source:HGNC Symbol;Acc:HGNC:5034]	-
ENSG00000175602	42.40561573	85.08094792	101.3647782	102.3682272	22.36432048	25.5514995	23.40009821	20.07762584	CCDC85B	11	65890112	65891635	+	1524	protein_coding	coiled-coil domain containing 85B [Source:HGNC Symbol;Acc:HGNC:24926]	-
ENSG00000130985	103.4607782	92.17060591	102.8671282	95.55786159	53.78053059	56.17678397	57.12321583	54.8217634	UBA1	X	47190861	47215128	+	6437	protein_coding	ubiquitin like modifier activating enzyme 1 [Source:HGNC Symbol;Acc:HGNC:12469]	-
ENSG00000164176	119.2563154	88.54187569	85.98473658	83.02060156	18.42593486	29.84259524	29.00717855	34.47510056	EDIL3	5	83940554	84384793	-	5738	protein_coding	EGF like repeats and discoidin domains 3 [Source:HGNC Symbol;Acc:HGNC:3173]	-
ENSG00000087245	74.95217071	69.13107622	79.88533745	67.00218339	55.53023446	152.06096	142.3945564	153.5907453	MMP2	16	55389700	55506691	+	4933	protein_coding	matrix metallopeptidase 2 [Source:HGNC Symbol;Acc:HGNC:7166]	-
ENSG00000173660	49.85463424	104.8830063	102.7095758	105.172678	40.24847603	44.22438314	41.566181	27.90639627	UQCRH	1	46303631	46316776	+	1408	protein_coding	ubiquinol-cytochrome c reductase hinge protein [Source:HGNC Symbol;Acc:HGNC:12590]	-
ENSG00000155876	74.59466734	78.16831234	77.80951487	80.98592863	37.05685586	44.59245168	41.77325943	44.79798051	RRAGA	9	19049395	19050983	+	1589	protein_coding	Ras related GTP binding A [Source:HGNC Symbol;Acc:HGNC:16963]	-
ENSG00000129038	67.89100236	72.04830988	86.50036837	79.08337196	22.37548179	58.48512116	55.18145619	48.1404312	LOXL1	15	73925989	73952137	+	3637	protein_coding	lysyl oxidase like 1 [Source:HGNC Symbol;Acc:HGNC:6665]	-
ENSG00000160014	71.70496259	91.58695683	96.33626591	93.03380266	62.72147575	49.0013955	47.83847944	39.9285708	CALM3	19	46601074	46610793	+	3667	protein_coding	calmodulin 3 [Source:HGNC Symbol;Acc:HGNC:1449]	-
ENSG00000163513	119.0632479	100.703145	101.132557	96.84361867	10.67871274	14.99468805	13.98639957	14.22658536	TGFBR2	3	30606502	30694142	+	4704	protein_coding	transforming growth factor beta receptor 2 [Source:HGNC Symbol;Acc:HGNC:11773]	-
ENSG00000105355	79.93294721	85.82534525	95.22703649	87.8035105	19.350792	25.75412134	24.86914307	21.30263949	PLIN3	19	4838341	4867768	-	2813	protein_coding	perilipin 3 [Source:HGNC Symbol;Acc:HGNC:16893]	-
ENSG00000175130	45.27720754	45.18796977	48.85409296	46.96335534	265.2699303	210.939392	199.9908515	248.552379	MARCKSL1	1	32333832	32336379	-	1699	protein_coding	MARCKS like 1 [Source:HGNC Symbol;Acc:HGNC:7142]	-
ENSG00000143384	98.97915383	94.57946872	90.86927066	93.14365794	57.58531293	54.56459313	54.23263597	58.15632036	MCL1	1	150574551	150579738	-	4371	protein_coding	MCL1, BCL2 family apoptosis regulator [Source:HGNC Symbol;Acc:HGNC:6943]	-
ENSG00000116260	66.85595909	84.86463165	94.62105923	93.05370701	6.51812634	9.633162508	9.419074861	8.380742257	QSOX1	1	180154834	180204030	+	9311	protein_coding	quiescin sulfhydryl oxidase 1 [Source:HGNC Symbol;Acc:HGNC:9756]	-
ENSG00000100823	94.3032624	93.97576687	92.02117954	89.36381125	93.40038497	91.55066412	86.25067431	94.63387665	APEX1	14	20455191	20457772	+	1886	protein_coding	apurinic/apyrimidinic endodeoxyribonuclease 1 [Source:HGNC Symbol;Acc:HGNC:587]	-
ENSG00000123989	44.65470082	63.25085296	77.18370636	69.080904	65.38270394	93.68460567	88.50154271	83.92714775	CHPF	2	219538947	219543787	-	3354	protein_coding	chondroitin polymerizing factor [Source:HGNC Symbol;Acc:HGNC:24291]	-
ENSG00000110880	127.5476689	88.47509941	83.22706349	87.95572926	29.79969012	29.15527116	28.05488954	35.70898464	CORO1C	12	108645109	108731596	-	6532	protein_coding	coronin 1C [Source:HGNC Symbol;Acc:HGNC:2254]	-
ENSG00000077942	96.85471656	84.37479132	96.4805966	92.00458277	10.95071744	14.91372504	13.90852723	15.15906489	FBLN1	22	45502238	45601135	+	7285	protein_coding	fibulin 1 [Source:HGNC Symbol;Acc:HGNC:3600]	-
ENSG00000132963	88.46898882	98.00832189	89.83019907	98.18830539	36.33157474	41.63760893	39.32825498	46.22553068	POMP	13	28659104	28678925	+	1428	protein_coding	proteasome maturation protein [Source:HGNC Symbol;Acc:HGNC:20330]	-
ENSG00000113721	76.66362427	86.9709424	108.0209954	86.84636564	9.810642073	13.09990325	14.0723338	10.32155449	PDGFRB	5	150113837	150155872	-	7137	protein_coding	platelet derived growth factor receptor beta [Source:HGNC Symbol;Acc:HGNC:8804]	-
ENSG00000112335	96.24869801	83.43570319	81.30971221	81.3168058	62.03352894	62.83340711	58.49319825	76.93302828	SNX3	6	108211222	108261260	-	1842	protein_coding	sorting nexin 3 [Source:HGNC Symbol;Acc:HGNC:11174]	-
ENSG00000137409	54.60920004	84.80112041	89.1579239	85.71677788	48.74983732	51.65480009	47.11743439	41.88019006	MTCH1	6	36968141	36986298	-	3126	protein_coding	mitochondrial carrier 1 [Source:HGNC Symbol;Acc:HGNC:17586]	-
ENSG00000172380	124.0817601	89.67896681	80.55472108	83.50726601	34.83619495	36.85272937	36.85446409	42.78185122	GNG12	1	67701466	67833467	-	4724	protein_coding	G protein subunit gamma 12 [Source:HGNC Symbol;Acc:HGNC:19663]	-
ENSG00000114867	92.0356186	91.01970088	96.89843609	92.68960267	37.37174964	43.90590792	45.51996555	36.86223384	EIF4G1	3	184314495	184335358	+	8257	protein_coding	eukaryotic translation initiation factor 4 gamma 1 [Source:HGNC Symbol;Acc:HGNC:3296]	-
ENSG00000126267	39.70885307	91.91456624	98.21942256	89.3612501	53.90868701	57.84083206	52.95551422	41.93354344	COX6B1	19	35648223	35658861	+	936	protein_coding	cytochrome c oxidase subunit 6B1 [Source:HGNC Symbol;Acc:HGNC:2280]	-
ENSG00000218283	93.19466602	84.9187195	77.20915965	80.78203061	59.95850959	61.53522411	59.84945294	86.44126987	MORF4L1P1	1	220253570	220254536	+	967	processed_pseudogene	mortality factor 4 like 1 pseudogene 1 [Source:HGNC Symbol;Acc:HGNC:20400]	-
ENSG00000035403	118.5185273	90.96018612	94.5461839	90.71976919	20.78277369	38.59830897	37.64415056	34.69310704	VCL	10	73995193	74121363	+	9992	protein_coding	vinculin [Source:HGNC Symbol;Acc:HGNC:12665]	-
ENSG00000137970	66.46050006	100.3806658	84.70338067	88.6574994	50.16227428	52.62240233	45.67819716	47.68915995	RPL7P9	1	96678874	96679620	-	747	processed_pseudogene	ribosomal protein L7 pseudogene 9 [Source:HGNC Symbol;Acc:HGNC:37028]	-
ENSG00000067167	134.9082172	87.25285272	79.1700592	82.58158819	24.10094746	32.7369292	30.64185528	45.87595822	TRAM1	8	70573442	70608387	-	3878	protein_coding	translocation associated membrane protein 1 [Source:HGNC Symbol;Acc:HGNC:20568]	-
ENSG00000116288	73.55331983	92.57591682	89.3856432	92.13220666	46.56784507	52.14702734	49.35690667	43.07276315	PARK7	1	7954291	7985505	+	2397	protein_coding	Parkinsonism associated deglycase [Source:HGNC Symbol;Acc:HGNC:16369]	-
ENSG00000173915	95.59777451	88.77975688	91.85306427	88.67933372	35.59105307	42.04369363	39.74530379	51.72648088	ATP5MD	10	103389041	103396492	-	924	protein_coding	ATP synthase membrane subunit DAPIT [Source:HGNC Symbol;Acc:HGNC:30889]	-
ENSG00000108654	69.53214739	69.963647	63.10821022	70.95014557	101.9027539	115.7513294	112.8498101	123.7521183	DDX5	17	64499616	64508199	-	7388	protein_coding	DEAD-box helicase 5 [Source:HGNC Symbol;Acc:HGNC:2746]	-
ENSG00000130508	81.85519547	77.58565962	87.75285197	80.6367435	20.67648756	32.34814314	33.54686903	23.16556063	PXDN	2	1631887	1744852	-	11257	protein_coding	peroxidasin [Source:HGNC Symbol;Acc:HGNC:14966]	-
ENSG00000159377	93.18147912	86.57627214	91.04080748	90.47668956	47.16188787	56.08692983	50.19933125	62.15967566	PSMB4	1	151399534	151401944	+	2158	protein_coding	proteasome subunit beta 4 [Source:HGNC Symbol;Acc:HGNC:9541]	-
ENSG00000139644	86.74034987	72.86537472	74.0670091	70.74153579	91.60985167	90.46320728	86.84890004	106.5648211	TMBIM6	12	49707725	49764934	+	6186	protein_coding	transmembrane BAX inhibitor motif containing 6 [Source:HGNC Symbol;Acc:HGNC:11723]	-
ENSG00000127184	78.12263566	91.8914769	83.74619074	84.79010834	58.2968509	59.99086672	55.05190607	63.62457257	COX7C	5	86617904	86620962	+	1993	protein_coding	cytochrome c oxidase subunit 7C [Source:HGNC Symbol;Acc:HGNC:2292]	-
ENSG00000071082	58.08731161	90.33956754	92.083429	89.91384876	38.86257635	43.97246097	38.6606407	37.06693397	RPL31	2	101001715	101024032	+	5791	protein_coding	ribosomal protein L31 [Source:HGNC Symbol;Acc:HGNC:10334]	-
ENSG00000161638	78.25688906	81.57720963	92.62541139	87.03348952	5.899292653	12.13859788	11.92104336	9.624227513	ITGA5	12	54395261	54419460	-	7577	protein_coding	integrin subunit alpha 5 [Source:HGNC Symbol;Acc:HGNC:6141]	-
ENSG00000124767	138.4365085	88.33004207	76.79128092	83.88011277	34.6866101	36.07928532	34.42876992	50.95605858	GLO1	6	38675925	38703141	-	2352	protein_coding	glyoxalase I [Source:HGNC Symbol;Acc:HGNC:4323]	-
ENSG00000122884	100.302406	68.58821882	53.87301984	69.40610884	14.68532576	20.97319904	19.58106585	28.06033277	P4HA1	10	73007217	73096974	-	3093	protein_coding	prolyl 4-hydroxylase subunit alpha 1 [Source:HGNC Symbol;Acc:HGNC:8546]	-
ENSG00000057608	120.3893066	90.32820283	81.84330805	84.30714134	42.18261738	46.43872652	44.06721118	62.0681444	GDI2	10	5765223	5842132	-	4033	protein_coding	GDP dissociation inhibitor 2 [Source:HGNC Symbol;Acc:HGNC:4227]	-
ENSG00000122566	76.33895239	83.90036885	74.30672236	88.11678786	81.32356652	76.91185281	76.11767206	73.29754742	HNRNPA2B1	7	26173057	26201529	-	9267	protein_coding	heterogeneous nuclear ribonucleoprotein A2/B1 [Source:HGNC Symbol;Acc:HGNC:5033]	-
ENSG00000114353	76.35778864	75.72415956	86.09478824	82.77732773	38.41793822	38.13931873	37.59390273	33.27050274	GNAI2	3	50226292	50259355	+	7650	protein_coding	G protein subunit alpha i2 [Source:HGNC Symbol;Acc:HGNC:4385]	-
ENSG00000155660	88.8814273	85.66459034	90.43653965	93.57094693	51.7693551	71.91619853	68.88239107	73.02240199	PDIA4	7	149003062	149028641	-	3277	protein_coding	protein disulfide isomerase family A member 4 [Source:HGNC Symbol;Acc:HGNC:30167]	-
ENSG00000091986	92.44361347	80.74811945	80.60587942	83.68528799	7.337069104	18.57080587	17.70912646	16.16264031	CCDC80	3	112596794	112649530	-	13071	protein_coding	coiled-coil domain containing 80 [Source:HGNC Symbol;Acc:HGNC:30649]	-
ENSG00000178952	87.9155056	87.68730428	85.52011753	87.46175206	44.62624749	53.03252508	45.97265242	52.7548395	TUFM	16	28842411	28846408	-	2271	protein_coding	Tu translation elongation factor, mitochondrial [Source:HGNC Symbol;Acc:HGNC:12420]	-
ENSG00000101439	61.61857545	67.51873101	77.03019586	70.76477622	58.30345746	53.14843738	50.27626999	68.98539365	CST3	20	23626706	23638473	-	3695	protein_coding	cystatin C [Source:HGNC Symbol;Acc:HGNC:2475]	-
ENSG00000147140	86.72242429	82.62212336	84.5780038	83.59928625	71.49018323	66.75184523	65.30163213	67.33636584	NONO	X	71283192	71301168	+	5292	protein_coding	non-POU domain containing octamer binding [Source:HGNC Symbol;Acc:HGNC:7871]	-
ENSG00000225630	112.0519934	75.19964209	87.29623532	76.66850411	65.5964192	74.97360906	69.39797563	87.60117914	MTND2P28	1	629640	630683	+	1044	unprocessed_pseudogene	MT-ND2 pseudogene 28 [Source:HGNC Symbol;Acc:HGNC:42129]	-
ENSG00000175334	84.56537356	88.07197128	91.00502307	87.66190429	40.12044521	45.25822881	39.19076462	42.19015253	BANF1	11	66002079	66004149	+	1645	protein_coding	barrier to autointegration factor 1 [Source:HGNC Symbol;Acc:HGNC:17397]	-
ENSG00000129116	99.6333364	72.63758295	71.01339998	71.76935559	33.36854093	56.73915192	52.82319469	72.18468504	PALLD	4	168497066	168928457	+	10114	protein_coding	palladin, cytoskeletal associated protein [Source:HGNC Symbol;Acc:HGNC:17068]	-
ENSG00000108107	74.7698287	71.33597581	77.41974584	78.73024139	39.49158039	47.59734646	40.50561555	53.89093223	RPL28	19	55385345	55403250	+	6933	protein_coding	ribosomal protein L28 [Source:HGNC Symbol;Acc:HGNC:10330]	-
ENSG00000108828	64.86289731	77.05201151	82.31698407	77.23696261	48.33448463	55.1332123	51.45126579	51.49439764	VAT1	17	43014605	43025123	-	3501	protein_coding	vesicle amine transport 1 [Source:HGNC Symbol;Acc:HGNC:16919]	-
ENSG00000203875	77.25607844	87.15580968	85.02874447	91.20528618	23.82623817	33.08953073	29.05159245	32.72890756	SNHG5	6	85660950	85678748	-	2806	processed_transcript	small nucleolar RNA host gene 5 [Source:HGNC Symbol;Acc:HGNC:21026]	-
ENSG00000125835	53.99378671	83.40305418	80.9272707	92.94137791	34.26875997	34.63221595	30.60312011	34.24599836	SNRPB	20	2461634	2470853	-	1278	protein_coding	small nuclear ribonucleoprotein polypeptides B and B1 [Source:HGNC Symbol;Acc:HGNC:11153]	-
ENSG00000125743	60.43376286	85.85448081	88.79388601	92.31712848	38.20623952	41.60234811	36.92237143	38.65100283	SNRPD2	19	45687454	45692569	-	1608	protein_coding	small nuclear ribonucleoprotein D2 polypeptide [Source:HGNC Symbol;Acc:HGNC:11159]	-
ENSG00000167468	84.66895119	69.26399626	82.34200207	77.92019977	51.11357687	50.25345497	43.49156332	65.04227953	GPX4	19	1103926	1106791	+	2019	protein_coding	glutathione peroxidase 4 [Source:HGNC Symbol;Acc:HGNC:4556]	-
ENSG00000169567	65.74727712	86.14564281	83.36911995	84.61962369	49.22158639	58.30767244	52.7959687	47.62282726	HINT1	5	131159027	131171735	-	1936	protein_coding	histidine triad nucleotide binding protein 1 [Source:HGNC Symbol;Acc:HGNC:4912]	-
ENSG00000106105	133.751984	88.958573	77.38011553	88.63943982	13.81744696	27.1434078	24.64389588	37.17962687	GARS	7	30594681	30634033	+	4152	protein_coding	glycyl-tRNA synthetase [Source:HGNC Symbol;Acc:HGNC:4162]	-
ENSG00000111057	117.84941	85.03628208	81.19859978	87.76731533	0.266715952	0.765694433	0.620158387	0.744600625	KRT18	12	52948871	52952901	+	3218	protein_coding	keratin 18 [Source:HGNC Symbol;Acc:HGNC:6430]	-
ENSG00000119335	100.1429009	83.68804933	75.25946241	81.1753094	63.84418214	59.30193575	57.53003772	78.06035775	SET	9	128683424	128696400	+	4355	protein_coding	SET nuclear proto-oncogene [Source:HGNC Symbol;Acc:HGNC:10760]	-
ENSG00000088986	85.14507368	80.61484505	83.76530265	80.98879156	43.29422316	48.92980518	45.3794706	56.76562887	DYNLL1	12	120469850	120498493	+	2957	protein_coding	dynein light chain LC8-type 1 [Source:HGNC Symbol;Acc:HGNC:15476]	-
ENSG00000185896	68.1568317	69.59791896	77.40534752	72.38539617	62.38774283	72.3023165	69.2452645	71.10705353	LAMP1	13	113297241	113323672	+	5739	protein_coding	lysosomal associated membrane protein 1 [Source:HGNC Symbol;Acc:HGNC:6499]	-
ENSG00000141429	121.8920802	88.77339124	77.4920397	86.39367162	17.21977163	18.93999028	18.05273816	26.2058958	GALNT1	18	35581117	35711834	+	5126	protein_coding	polypeptide N-acetylgalactosaminyltransferase 1 [Source:HGNC Symbol;Acc:HGNC:4123]	-
ENSG00000165678	92.01798952	85.41787696	79.13277133	83.97504004	43.74036726	48.97795833	46.42182783	54.66573253	GHITM	10	84139440	84153245	+	2128	protein_coding	growth hormone inducible transmembrane protein [Source:HGNC Symbol;Acc:HGNC:17281]	-
ENSG00000052802	82.90870748	72.13668458	68.40110232	74.36508137	38.05831506	36.61241949	33.46068046	42.32130259	MSMO1	4	165327623	165343160	+	2892	protein_coding	methylsterol monooxygenase 1 [Source:HGNC Symbol;Acc:HGNC:10545]	-
ENSG00000164733	77.68164663	68.4572945	75.75541213	68.37386136	35.49761937	50.20419309	47.59521054	52.08669097	CTSB	8	11842524	11869448	-	7428	protein_coding	cathepsin B [Source:HGNC Symbol;Acc:HGNC:2527]	-
ENSG00000206503	48.90343067	61.38687544	62.96841809	61.32687235	81.31186739	91.36454931	87.80082153	92.53362506	HLA-A	6	29941260	29945884	+	2710	protein_coding	major histocompatibility complex, class I, A [Source:HGNC Symbol;Acc:HGNC:4931]	-
ENSG00000117298	70.780638	74.36733879	88.0889949	79.46706088	20.46749696	28.97587684	30.52507652	22.91651525	ECE1	1	21217247	21345572	-	7333	protein_coding	endothelin converting enzyme 1 [Source:HGNC Symbol;Acc:HGNC:3146]	-
ENSG00000136938	73.89066307	89.98395008	88.03047676	92.6113567	38.55598757	34.41764562	32.13942784	38.12251192	ANP32B	9	97983361	98015943	+	1850	protein_coding	acidic nuclear phosphoprotein 32 family member B [Source:HGNC Symbol;Acc:HGNC:16677]	-
ENSG00000023734	112.90353	89.38378686	77.14843333	83.05685695	39.42189259	45.54581588	41.97134354	60.9189963	STRAP	12	15882391	15903478	+	2211	protein_coding	serine/threonine kinase receptor associated protein [Source:HGNC Symbol;Acc:HGNC:30796]	-
ENSG00000189343	116.3946081	71.58492845	77.41971192	69.18682472	31.23247455	39.77103484	37.26710964	61.09242943	RPS2P46	17	19445970	19446852	-	883	processed_pseudogene	ribosomal protein S2 pseudogene 46 [Source:HGNC Symbol;Acc:HGNC:35839]	-
ENSG00000237506	130.195229	66.46244861	77.06623031	70.82500784	46.3012795	49.74707428	46.4326016	82.2326451	RPSAP15	X	87703343	87704203	-	861	processed_pseudogene	ribosomal protein SA pseudogene 15 [Source:HGNC Symbol;Acc:HGNC:31464]	-
ENSG00000063046	79.58569022	76.55242142	72.91581706	74.88464532	48.37052096	45.9062887	45.93592335	50.29288976	EIF4B	12	53006158	53042209	+	6146	protein_coding	eukaryotic translation initiation factor 4B [Source:HGNC Symbol;Acc:HGNC:3285]	-
ENSG00000164405	75.38477575	78.41524767	73.67119924	75.21296887	38.31441215	45.61812817	41.92521463	55.86386599	UQCRQ	5	132866560	132868031	+	1472	protein_coding	ubiquinol-cytochrome c reductase complex III subunit VII [Source:HGNC Symbol;Acc:HGNC:29594]	-
ENSG00000125844	65.62627533	79.49070028	86.3749916	83.90978094	14.61335535	24.44341738	24.92722465	16.11006145	RRBP1	20	17613678	17682295	-	6980	protein_coding	ribosome binding protein 1 [Source:HGNC Symbol;Acc:HGNC:10448]	-
ENSG00000142168	73.06015945	84.93151221	77.45599945	82.91029948	42.83516871	51.51948618	47.38087802	50.18117416	SOD1	21	31659622	31668931	+	2019	protein_coding	superoxide dismutase 1 [Source:HGNC Symbol;Acc:HGNC:11179]	-
ENSG00000143321	71.40436416	77.47619459	78.88544104	77.71190261	58.83982927	59.14127759	58.82632312	57.83290714	HDGF	1	156742107	156766925	-	3745	protein_coding	heparin binding growth factor [Source:HGNC Symbol;Acc:HGNC:4856]	-
ENSG00000108679	56.08986291	61.41586755	72.94518638	64.78786472	59.18907014	73.27350378	73.38017795	71.37043097	LGALS3BP	17	78971238	78980109	-	3584	protein_coding	galectin 3 binding protein [Source:HGNC Symbol;Acc:HGNC:6564]	-
ENSG00000111843	77.5089157	82.14909202	77.11388777	76.92299811	31.58024625	41.26227714	36.12606817	46.35807179	TMEM14C	6	10722915	10731129	+	1321	protein_coding	transmembrane protein 14C [Source:HGNC Symbol;Acc:HGNC:20952]	-
ENSG00000144381	103.4955831	92.22127615	76.35348512	89.92557971	45.48186379	43.96763199	41.72847515	57.57473041	HSPD1	2	197486581	197516737	-	4245	protein_coding	heat shock protein family D (Hsp60) member 1 [Source:HGNC Symbol;Acc:HGNC:5261]	-
ENSG00000169564	56.65318794	74.66870943	77.71218763	76.45366732	45.05709985	47.13519241	46.18549853	32.41281348	PCBP1	2	70087454	70089203	+	1750	protein_coding	poly(rC) binding protein 1 [Source:HGNC Symbol;Acc:HGNC:8647]	-
ENSG00000210144	0	89.41541146	86.53367801	62.16010517	85.55541603	96.99706912	74.60754603	5.140519839	MT-TY	MT	5826	5891	-	66	Mt_tRNA	mitochondrially encoded tRNA tyrosine [Source:HGNC Symbol;Acc:HGNC:7502]	-
ENSG00000135940	47.12153973	72.80428531	74.96783041	72.41521522	41.33306236	44.71378979	44.4679741	38.86291859	COX5B	2	97646040	97648383	+	1441	protein_coding	cytochrome c oxidase subunit 5B [Source:HGNC Symbol;Acc:HGNC:2269]	-
ENSG00000175592	58.0323739	79.1930617	86.157644	87.1719122	3.937997464	6.821779209	6.609928754	5.146649234	FOSL1	11	65892049	65900573	-	1887	protein_coding	FOS like 1, AP-1 transcription factor subunit [Source:HGNC Symbol;Acc:HGNC:13718]	TF_bZIP
ENSG00000175416	46.41787704	74.01650511	79.8367607	79.44169821	14.56665926	19.48182442	18.7770913	16.58725243	CLTB	5	176392455	176416569	-	2039	protein_coding	clathrin light chain B [Source:HGNC Symbol;Acc:HGNC:2091]	-
ENSG00000002586	43.57504993	69.27289116	75.18846452	69.80563696	48.44721741	60.98315955	55.7713862	54.54411262	CD99	X	2691133	2741309	+	4912	protein_coding	CD99 molecule (Xg blood group) [Source:HGNC Symbol;Acc:HGNC:7082]	-
ENSG00000095139	107.8684291	79.70137575	77.56334461	78.42074625	30.29755493	37.69283957	37.84296257	35.24631209	ARCN1	11	118572390	118603033	+	4177	protein_coding	archain 1 [Source:HGNC Symbol;Acc:HGNC:649]	-
ENSG00000163017	93.95556424	90.05645907	87.83701915	86.36219883	6.223028424	31.68098387	24.26482803	37.67983507	ACTG2	2	73892314	73919865	+	3811	protein_coding	actin, gamma 2, smooth muscle, enteric [Source:HGNC Symbol;Acc:HGNC:145]	-
ENSG00000070087	72.19377823	67.32420099	61.86376398	60.58028815	95.18172668	74.18779773	72.20549892	86.60802293	PFN2	3	149964904	150050788	-	3709	protein_coding	profilin 2 [Source:HGNC Symbol;Acc:HGNC:8882]	-
ENSG00000163468	101.3228014	87.86018291	84.37141288	85.20533225	36.29150876	41.15596088	37.90982037	46.38845787	CCT3	1	156308968	156367873	-	4018	protein_coding	chaperonin containing TCP1 subunit 3 [Source:HGNC Symbol;Acc:HGNC:1616]	-
ENSG00000132688	30.00133164	42.03874943	45.5991069	43.81120866	237.8342049	168.5756636	177.5876571	139.0472234	NES	1	156668763	156677397	-	5558	protein_coding	nestin [Source:HGNC Symbol;Acc:HGNC:7756]	-
ENSG00000163902	93.55254587	75.63907391	77.89765162	75.95171168	32.8897994	43.99101877	41.50943397	49.65987472	RPN1	3	128619970	128681075	-	3992	protein_coding	ribophorin I [Source:HGNC Symbol;Acc:HGNC:10381]	-
ENSG00000168209	20.65034013	64.74410654	69.37831327	73.09400123	15.88088113	15.71011951	14.98839259	7.356713341	DDIT4	10	72273920	72276036	+	2058	protein_coding	DNA damage inducible transcript 4 [Source:HGNC Symbol;Acc:HGNC:24944]	-
ENSG00000104765	80.9228072	55.61940712	46.48347282	56.80865096	21.36473878	19.81473619	18.96229692	24.40971131	BNIP3L	8	26382898	26505636	+	4307	protein_coding	BCL2 interacting protein 3 like [Source:HGNC Symbol;Acc:HGNC:1085]	-
ENSG00000167772	42.68061756	52.66969343	57.80533366	65.667338	14.57847743	11.72743537	10.19928935	10.70484261	ANGPTL4	19	8363289	8374373	+	2482	protein_coding	angiopoietin like 4 [Source:HGNC Symbol;Acc:HGNC:16039]	-
ENSG00000260549	85.50446464	79.89141894	64.3423163	70.62034889	0.604508341	1.400734864	0.580566132	1.85734111	MT1L	16	56617476	56618818	+	411	transcribed_unprocessed_pseudogene	metallothionein 1L, pseudogene [Source:HGNC Symbol;Acc:HGNC:7404]	-
ENSG00000101367	90.71875791	79.45997339	74.46580938	76.04380385	54.93812365	53.01814034	50.86015262	63.5250077	MAPRE1	20	32819893	32850405	+	2623	protein_coding	microtubule associated protein RP/EB family member 1 [Source:HGNC Symbol;Acc:HGNC:6890]	-
ENSG00000069275	82.70706232	80.2319215	75.2232266	76.04736188	58.31256403	49.22225964	51.99003334	53.74045975	NUCKS1	1	205712819	205750276	-	6546	protein_coding	nuclear casein kinase and cyclin dependent kinase substrate 1 [Source:HGNC Symbol;Acc:HGNC:29923]	-
ENSG00000101421	67.41578973	71.3323387	75.87205595	73.23045197	60.10293965	57.22044468	55.36351871	59.62034871	CHMP4B	20	33811304	33854366	+	1646	protein_coding	charged multivesicular body protein 4B [Source:HGNC Symbol;Acc:HGNC:16171]	-
ENSG00000125995	57.44208019	62.23257584	76.47506244	77.7624759	33.68689663	37.98649285	31.85828456	34.64633483	ROMO1	20	35699272	35700984	+	702	protein_coding	reactive oxygen species modulator 1 [Source:HGNC Symbol;Acc:HGNC:16185]	-
ENSG00000178035	89.81747337	79.52903041	79.97421925	78.78422892	29.29827173	33.37535455	30.03095038	38.44823358	IMPDH2	3	49024325	49029408	-	2773	protein_coding	inosine monophosphate dehydrogenase 2 [Source:HGNC Symbol;Acc:HGNC:6053]	-
ENSG00000130309	70.15703433	74.99634396	86.80210901	81.82920901	14.59372858	19.86524471	19.50514785	14.88652582	COLGALT1	19	17555594	17583162	+	4900	protein_coding	collagen beta(1-O)galactosyltransferase 1 [Source:HGNC Symbol;Acc:HGNC:26182]	-
ENSG00000013364	57.37124228	79.67988692	91.06256973	81.91709024	12.79210203	20.13691513	19.01455282	15.04801173	MVP	16	29820394	29848039	+	6141	protein_coding	major vault protein [Source:HGNC Symbol;Acc:HGNC:7531]	-
ENSG00000143549	99.45910367	83.28628383	80.92843297	80.80824258	21.49889608	26.20133921	24.20802038	31.37599835	TPM3	1	154155304	154194648	-	8389	protein_coding	tropomyosin 3 [Source:HGNC Symbol;Acc:HGNC:12012]	-
ENSG00000130726	76.46956496	71.31559102	77.42983741	78.49558433	54.3109344	53.24886987	50.11113642	55.0406125	TRIM28	19	58544091	58550722	+	4034	protein_coding	tripartite motif containing 28 [Source:HGNC Symbol;Acc:HGNC:16384]	-
ENSG00000105401	53.77539762	75.01267563	80.6092085	82.31252899	29.33068109	35.65149822	32.29913056	23.60332821	CDC37	19	10391134	10420121	-	3041	protein_coding	cell division cycle 37 [Source:HGNC Symbol;Acc:HGNC:1735]	-
ENSG00000175040	42.32606687	57.65284416	61.54429286	67.40217677	29.33994342	31.47137587	30.27041541	24.74492214	CHST2	3	143119331	143124014	+	4582	protein_coding	carbohydrate sulfotransferase 2 [Source:HGNC Symbol;Acc:HGNC:1970]	-
ENSG00000196923	53.46098309	69.10013905	70.86847076	74.09367783	24.85195554	52.77595183	48.62132673	41.4902764	PDLIM7	5	177483394	177497606	-	4407	protein_coding	PDZ and LIM domain 7 [Source:HGNC Symbol;Acc:HGNC:22958]	-
ENSG00000143621	106.135445	78.79330103	72.82334428	77.64493378	54.38218809	54.94029709	48.59554407	78.21827156	ILF2	1	153661788	153671048	-	2281	protein_coding	interleukin enhancer binding factor 2 [Source:HGNC Symbol;Acc:HGNC:6037]	-
ENSG00000170017	110.4521744	79.52739224	70.18641876	77.98785328	10.88588093	17.77707561	17.18987879	22.39498723	ALCAM	3	105366909	105576900	+	7179	protein_coding	activated leukocyte cell adhesion molecule [Source:HGNC Symbol;Acc:HGNC:400]	-
ENSG00000143870	81.86501475	75.83153036	73.30358386	76.8456771	33.55224309	42.6140229	39.66563564	43.50028598	PDIA6	2	10783391	10837977	-	4101	protein_coding	protein disulfide isomerase family A member 6 [Source:HGNC Symbol;Acc:HGNC:30168]	-
ENSG00000165916	75.3307998	84.23819665	81.30211645	82.00915709	38.8220105	42.02928345	39.67664914	41.93414066	PSMC3	11	47418769	47426473	-	2276	protein_coding	proteasome 26S subunit, ATPase 3 [Source:HGNC Symbol;Acc:HGNC:9549]	-
ENSG00000162551	78.69800793	91.06835296	103.4029969	96.33902946	0.202806453	0.367591585	0.187560229	0.310277469	ALPL	1	21509372	21578412	+	3007	protein_coding	alkaline phosphatase, liver/bone/kidney [Source:HGNC Symbol;Acc:HGNC:438]	-
ENSG00000144746	88.99065723	72.88301535	68.73285638	67.19315323	38.80565704	44.80523166	41.74990808	64.01751069	ARL6IP5	3	69084944	69106066	+	2522	protein_coding	ADP ribosylation factor like GTPase 6 interacting protein 5 [Source:HGNC Symbol;Acc:HGNC:16937]	-
ENSG00000163466	99.23885033	75.81667852	74.18528787	75.99378208	19.39586393	26.08819801	23.01765111	30.16863144	ARPC2	2	218217094	218254356	+	6562	protein_coding	actin related protein 2/3 complex subunit 2 [Source:HGNC Symbol;Acc:HGNC:705]	-
ENSG00000136930	64.64632389	77.30157333	76.66486795	77.43197049	50.86099521	51.05610383	47.29282201	43.18058239	PSMB7	9	124353466	124415444	-	1787	protein_coding	proteasome subunit beta 7 [Source:HGNC Symbol;Acc:HGNC:9544]	-
ENSG00000143753	96.17752623	69.97204781	69.95637142	72.39595549	23.70024498	34.38188658	30.85189074	44.05338634	DEGS1	1	224175756	224193441	+	2515	protein_coding	delta 4-desaturase, sphingolipid 1 [Source:HGNC Symbol;Acc:HGNC:13709]	-
ENSG00000128524	46.35215928	70.68414521	76.29002081	80.57773547	47.46341224	48.33270266	43.87899962	41.0655216	ATP6V1F	7	128862826	128865844	+	789	protein_coding	ATPase H+ transporting V1 subunit F [Source:HGNC Symbol;Acc:HGNC:16832]	-
ENSG00000105887	73.67701566	72.27434715	70.95073912	72.28886706	46.31605338	47.37989573	46.60776519	44.60558428	MTPN	7	135926761	135977353	-	3775	protein_coding	myotrophin [Source:HGNC Symbol;Acc:HGNC:15667]	-
ENSG00000143256	82.39440376	78.99017553	75.56678056	84.26176739	39.63503137	43.43701572	36.84766783	37.89899504	PFDN2	1	161100556	161118111	-	677	protein_coding	prefoldin subunit 2 [Source:HGNC Symbol;Acc:HGNC:8867]	-
ENSG00000204592	58.24187575	64.63378542	71.40264631	64.97314043	27.66577449	33.66357142	31.29490065	33.54966752	HLA-E	6	30489467	30494205	+	2975	protein_coding	major histocompatibility complex, class I, E [Source:HGNC Symbol;Acc:HGNC:4962]	-
ENSG00000156261	106.6202316	83.38737912	66.99949664	81.24490422	27.9476587	31.46458859	29.71052828	43.81827731	CCT8	21	29055805	29073797	-	3341	protein_coding	chaperonin containing TCP1 subunit 8 [Source:HGNC Symbol;Acc:HGNC:1623]	-
ENSG00000176171	55.50290956	42.32874607	38.33807571	48.06571674	7.236204787	6.958156354	6.289679528	6.825307116	BNIP3	10	131966455	131982013	-	5325	protein_coding	BCL2 interacting protein 3 [Source:HGNC Symbol;Acc:HGNC:1084]	-
ENSG00000087460	83.0107313	59.65207862	60.63594122	60.12295887	57.03802309	57.99722512	53.43543042	73.06209848	GNAS	20	58839718	58911192	+	13320	protein_coding	GNAS complex locus [Source:HGNC Symbol;Acc:HGNC:4392]	-
ENSG00000175166	77.8102003	75.76657593	74.81283176	75.36299461	35.43942872	41.18280716	37.94619071	39.44227168	PSMD2	3	184298709	184309054	+	5453	protein_coding	proteasome 26S subunit, non-ATPase 2 [Source:HGNC Symbol;Acc:HGNC:9559]	-
ENSG00000106803	66.34548497	75.60977734	74.63711521	78.28484794	32.28559441	41.41184343	37.44159246	40.37791938	SEC61B	9	99222064	99230615	+	1190	protein_coding	Sec61 translocon beta subunit [Source:HGNC Symbol;Acc:HGNC:16993]	-
ENSG00000146731	91.49780903	82.86680593	75.9615296	81.694057	39.76543801	42.95702297	38.54080508	47.95369708	CCT6A	7	56051630	56063989	+	3901	protein_coding	chaperonin containing TCP1 subunit 6A [Source:HGNC Symbol;Acc:HGNC:1620]	-
ENSG00000171863	90.8382681	72.25607686	70.94397885	72.62538281	28.55687797	29.52741066	28.16782601	39.74731595	RPS7	2	3575205	3580920	+	5584	protein_coding	ribosomal protein S7 [Source:HGNC Symbol;Acc:HGNC:10440]	-
ENSG00000115484	73.5701215	83.79769241	74.07038219	80.46163235	30.53584655	34.11085379	34.10176083	39.6219644	CCT4	2	61868089	61888804	-	2830	protein_coding	chaperonin containing TCP1 subunit 4 [Source:HGNC Symbol;Acc:HGNC:1617]	-
ENSG00000138758	88.517229	66.67988657	62.72299088	65.43853896	48.73884085	57.07961795	56.96410355	58.06956958	Sep-11	4	76949703	77040384	+	9787	protein_coding	septin 11 [Source:HGNC Symbol;Acc:HGNC:25589]	-
ENSG00000137331	72.10407335	58.51584837	57.20412165	66.39616797	14.30819692	33.01370927	27.14707149	44.0825165	IER3	6	30743199	30744554	-	1356	protein_coding	immediate early response 3 [Source:HGNC Symbol;Acc:HGNC:5392]	-
ENSG00000135069	93.41471387	74.48546958	62.37701872	78.30484913	55.15555904	60.26453049	58.32467999	72.09385247	PSAT1	9	78297143	78330093	+	2188	protein_coding	phosphoserine aminotransferase 1 [Source:HGNC Symbol;Acc:HGNC:19129]	-
ENSG00000050165	40.89015024	47.51213317	52.78571463	46.64860235	78.71612385	101.2844107	95.56684609	89.404045	DKK3	11	11963106	12009769	-	5059	protein_coding	dickkopf WNT signaling pathway inhibitor 3 [Source:HGNC Symbol;Acc:HGNC:2893]	-
ENSG00000177606	44.84913045	51.13392219	58.46156619	58.26909617	51.75783649	68.82403917	66.01985149	57.69580063	JUN	1	58780788	58784327	-	3540	protein_coding	Jun proto-oncogene, AP-1 transcription factor subunit [Source:HGNC Symbol;Acc:HGNC:6204]	TF_bZIP
ENSG00000173726	80.32298278	69.23502349	62.7185935	68.92845735	43.27934971	38.31295377	36.67195548	46.9471544	TOMM20	1	235109336	235128936	-	3542	protein_coding	translocase of outer mitochondrial membrane 20 [Source:HGNC Symbol;Acc:HGNC:20947]	-
ENSG00000074416	47.73758838	67.17327694	73.00407282	68.46079076	2.026296524	1.428444565	1.413306755	1.172169975	MGLL	3	127689062	128052190	-	11849	protein_coding	monoglyceride lipase [Source:HGNC Symbol;Acc:HGNC:17038]	-
ENSG00000277791	80.78175071	71.92655362	74.30593351	72.71863994	36.22673199	41.87634097	38.03010333	56.43780655	PSMB3	17	38752736	38764231	+	1179	protein_coding	proteasome subunit beta 3 [Source:HGNC Symbol;Acc:HGNC:9540]	-
ENSG00000053438	1.811045664	2.351731073	3.06635856	2.535242385	366.4731561	281.540767	269.9130878	311.3039189	NNAT	20	37521206	37523693	+	1332	protein_coding	neuronatin [Source:HGNC Symbol;Acc:HGNC:7860]	-
ENSG00000122861	63.10678997	71.74234657	78.80138054	64.21820454	25.63391074	108.9501453	94.04060302	115.2957611	PLAU	10	73909177	73917497	+	2950	protein_coding	plasminogen activator, urokinase [Source:HGNC Symbol;Acc:HGNC:9052]	-
ENSG00000163682	58.26455815	80.28638892	74.96139243	74.17846311	20.33336389	22.72085666	20.28825457	19.62548524	RPL9	4	39452521	39458949	-	5022	protein_coding	ribosomal protein L9 [Source:HGNC Symbol;Acc:HGNC:10369]	-
ENSG00000137267	37.80043685	54.3504913	49.50508041	58.64526756	123.5529195	79.03152115	76.09178381	54.62620883	TUBB2A	6	3153669	3157526	-	1727	protein_coding	tubulin beta 2A class IIa [Source:HGNC Symbol;Acc:HGNC:12412]	-
ENSG00000171867	71.92093652	57.36007839	56.16342258	59.55665937	67.26078122	85.93327094	83.53460083	112.2038809	PRNP	20	4686236	4701590	+	2851	protein_coding	prion protein [Source:HGNC Symbol;Acc:HGNC:9449]	-
ENSG00000030582	55.13649782	56.78122756	68.86011486	62.0966765	42.15966313	60.2985299	58.13826249	72.28594108	GRN	17	44345086	44353102	+	3680	protein_coding	granulin precursor [Source:HGNC Symbol;Acc:HGNC:4601]	-
ENSG00000085063	78.55417851	72.46830467	66.05565604	70.88433476	20.23158443	21.58076693	20.24285285	25.89472352	CD59	11	33703010	33736491	-	10358	protein_coding	CD59 molecule (CD59 blood group) [Source:HGNC Symbol;Acc:HGNC:1689]	-
ENSG00000138326	69.1607229	76.41673232	64.78626798	73.17265422	35.60046122	38.78166856	34.33127008	46.54658277	RPS24	10	78033732	78056813	+	7857	protein_coding	ribosomal protein S24 [Source:HGNC Symbol;Acc:HGNC:10411]	-
ENSG00000180398	89.37473085	77.47180755	73.55795732	73.23102338	16.01110947	19.62803915	18.99955367	20.68814816	MCFD2	2	46901870	46941855	-	5994	protein_coding	multiple coagulation factor deficiency 2 [Source:HGNC Symbol;Acc:HGNC:18451]	-
ENSG00000127884	52.69342701	73.54566777	69.05569456	69.24513174	43.41326253	52.08020581	44.28292897	50.91999626	ECHS1	10	133362480	133373689	-	1617	protein_coding	enoyl-CoA hydratase, short chain 1 [Source:HGNC Symbol;Acc:HGNC:3151]	-
ENSG00000105894	10.08368423	9.616826734	7.900681401	8.113538872	333.2088281	236.236118	237.9795203	328.2820594	PTN	7	137227341	137343865	-	1713	protein_coding	pleiotrophin [Source:HGNC Symbol;Acc:HGNC:9630]	-
ENSG00000110958	91.31634304	77.0602612	62.87248344	72.08289589	38.12947395	40.17549905	36.35127516	49.22172516	PTGES3	12	56663341	56688408	-	3399	protein_coding	prostaglandin E synthase 3 [Source:HGNC Symbol;Acc:HGNC:16049]	-
ENSG00000182481	106.5879198	81.11843216	70.49463323	79.50401077	38.10234975	34.98948255	32.47591806	49.3784584	KPNA2	17	68035519	68046842	+	3140	protein_coding	karyopherin subunit alpha 2 [Source:HGNC Symbol;Acc:HGNC:6395]	-
ENSG00000142657	66.33092128	60.07728778	63.52027099	60.33380404	69.95306191	92.01139239	87.7336392	86.74172276	PGD	1	10398592	10420144	+	2966	protein_coding	phosphogluconate dehydrogenase [Source:HGNC Symbol;Acc:HGNC:8891]	-
ENSG00000221983	64.19029238	65.87542655	70.4005529	70.64652654	31.4041228	36.74011091	33.35922748	38.83906871	UBA52	19	18571730	18577550	+	4306	protein_coding	ubiquitin A-52 residue ribosomal protein fusion product 1 [Source:HGNC Symbol;Acc:HGNC:12458]	-
ENSG00000174903	54.2509592	69.14857697	72.55549245	70.61283782	32.78268694	35.09860502	33.73239911	33.3019626	RAB1B	11	66268533	66277492	+	2007	protein_coding	RAB1B, member RAS oncogene family [Source:HGNC Symbol;Acc:HGNC:18370]	-
ENSG00000172638	49.63054815	58.08825239	67.30290287	62.3742372	16.20026757	26.27940557	23.07871393	25.05896268	EFEMP2	11	65866441	65873592	-	5397	protein_coding	EGF containing fibulin extracellular matrix protein 2 [Source:HGNC Symbol;Acc:HGNC:3219]	-
ENSG00000169710	56.87262739	55.69566906	69.11974562	66.9043861	31.53299998	32.46408579	35.79746173	24.90028504	FASN	17	82078333	82098332	-	9364	protein_coding	fatty acid synthase [Source:HGNC Symbol;Acc:HGNC:3594]	-
ENSG00000087303	75.22752757	67.02973609	73.99225133	71.00717539	0.469965858	1.069984372	1.028268889	0.842612588	NID2	14	52004803	52069228	-	6392	protein_coding	nidogen 2 [Source:HGNC Symbol;Acc:HGNC:13389]	-
ENSG00000091527	73.57776776	67.86293169	60.41307019	70.01759238	25.57094067	30.0889011	28.22402001	34.89759076	CDV3	3	133573730	133590261	+	4367	protein_coding	CDV3 homolog [Source:HGNC Symbol;Acc:HGNC:26928]	-
ENSG00000138069	70.91123535	67.67571762	60.55267275	68.75193827	35.18931459	41.90526725	39.55919491	47.2942958	RAB1A	2	65070696	65130331	-	3312	protein_coding	RAB1A, member RAS oncogene family [Source:HGNC Symbol;Acc:HGNC:9758]	-
ENSG00000082641	49.32248569	57.09476754	64.74650339	59.35312752	53.95199442	63.17798541	65.70181066	44.36412026	NFE2L1	17	48048329	48061487	+	5825	protein_coding	nuclear factor, erythroid 2 like 1 [Source:HGNC Symbol;Acc:HGNC:7781]	TF_bZIP
ENSG00000142507	87.7406598	70.79120041	70.78072392	75.14896693	35.48659038	43.95691735	37.97608893	51.5472017	PSMB6	17	4796144	4798503	+	1448	protein_coding	proteasome subunit beta 6 [Source:HGNC Symbol;Acc:HGNC:9543]	-
ENSG00000125977	106.366203	74.0604602	59.92196558	77.79947759	19.80582111	27.16377194	25.12228247	37.87456051	EIF2S2	20	34088298	34112332	-	2656	protein_coding	eukaryotic translation initiation factor 2 subunit beta [Source:HGNC Symbol;Acc:HGNC:3266]	-
ENSG00000215021	73.79268253	66.0551691	69.80868142	68.02376799	39.56049571	42.41626954	39.7644399	45.41306782	PHB2	12	6965327	6970825	-	2499	protein_coding	prohibitin 2 [Source:HGNC Symbol;Acc:HGNC:30306]	-
ENSG00000122705	56.93444301	70.59481238	70.46559545	70.39851957	39.84766464	48.40933005	41.86611061	49.44939921	CLTA	9	36190856	36304781	+	2515	protein_coding	clathrin light chain A [Source:HGNC Symbol;Acc:HGNC:2090]	-
ENSG00000116729	58.75692954	59.07306313	62.3801515	58.82105148	67.44653728	61.54562572	58.39237054	58.91180668	WLS	1	68098473	68233120	-	4469	protein_coding	wntless Wnt ligand secretion mediator [Source:HGNC Symbol;Acc:HGNC:30238]	-
ENSG00000075415	63.57723937	74.23553794	73.71704422	71.42799341	27.84990362	33.64905879	30.88485334	34.76503346	SLC25A3	12	98593591	98606379	+	8896	protein_coding	solute carrier family 25 member 3 [Source:HGNC Symbol;Acc:HGNC:10989]	-
ENSG00000128245	82.1939264	66.41592737	65.96737785	68.73051988	22.99177117	20.66237531	19.96766231	27.10875036	YWHAH	22	31944461	31957603	+	2453	protein_coding	tyrosine 3-monooxygenase/tryptophan 5-monooxygenase activation protein eta [Source:HGNC Symbol;Acc:HGNC:12853]	-
ENSG00000112514	65.75455867	63.97341581	66.49624212	65.79947776	41.89843913	45.12325498	40.68996035	51.82478373	CUTA	6	33416442	33418317	-	1876	protein_coding	cutA divalent cation tolerance homolog [Source:HGNC Symbol;Acc:HGNC:21101]	-
ENSG00000232320	22.0302541	32.45694599	38.88088546	55.43492745	21.61421133	25.9122244	19.27239937	11.53599046	AC009299.2	2	161340816	161341326	-	511	processed_pseudogene	matrix-remodelling associated 7 (MXRA7) pseudogene	-
ENSG00000079246	101.9106671	72.25401762	65.10855392	68.76769461	44.51587834	38.29161436	39.2426592	52.823358	XRCC5	2	216107464	216206303	+	5463	protein_coding	X-ray repair cross complementing 5 [Source:HGNC Symbol;Acc:HGNC:12833]	-
ENSG00000100632	58.36871867	68.27791837	68.03007272	73.16844627	54.87332683	49.60751923	47.67453149	50.56266505	ERH	14	69380123	69398627	-	1446	protein_coding	ERH, mRNA splicing and mitosis factor [Source:HGNC Symbol;Acc:HGNC:3447]	-
ENSG00000092199	81.86385624	70.7160289	67.78727963	68.97923052	45.66460925	46.64848401	43.73433073	52.93472986	HNRNPC	14	21209136	21269494	-	7309	protein_coding	heterogeneous nuclear ribonucleoprotein C (C1/C2) [Source:HGNC Symbol;Acc:HGNC:5035]	-
ENSG00000242372	51.58377219	72.07411006	79.60461709	78.06199772	18.39058517	26.38840201	24.93722621	19.68352638	EIF6	20	35278911	35284985	-	1631	protein_coding	eukaryotic translation initiation factor 6 [Source:HGNC Symbol;Acc:HGNC:6159]	-
ENSG00000063660	31.16194293	51.50792208	62.2415657	55.41462678	91.26509773	94.81236362	98.71286338	67.54180374	GPC1	2	240435671	240468078	+	6516	protein_coding	glypican 1 [Source:HGNC Symbol;Acc:HGNC:4449]	-
ENSG00000136295	26.60376536	47.02993477	57.1808445	51.02236449	99.11362527	101.4715921	107.0693841	58.84297452	TTYH3	7	2631951	2664802	+	6129	protein_coding	tweety family member 3 [Source:HGNC Symbol;Acc:HGNC:22222]	-
ENSG00000044115	78.98036911	58.85801506	55.53443335	57.53347512	46.97405099	50.54963727	48.2457987	60.53769865	CTNNA1	5	138610967	138935034	+	8830	protein_coding	catenin alpha 1 [Source:HGNC Symbol;Acc:HGNC:2509]	-
ENSG00000086598	88.83948687	72.71158183	66.10901876	69.77154662	25.43502205	34.50003386	31.58658718	40.06736581	TMED2	12	123584531	123598577	+	3830	protein_coding	transmembrane p24 trafficking protein 2 [Source:HGNC Symbol;Acc:HGNC:16996]	-
ENSG00000106244	34.68611447	67.54063814	71.95575496	70.7298664	37.36211613	40.44841305	36.48279497	21.04118877	PDAP1	7	99392048	99408829	-	2854	protein_coding	PDGFA associated protein 1 [Source:HGNC Symbol;Acc:HGNC:14634]	-
ENSG00000172037	48.1928968	49.54939055	61.28071799	56.4270396	57.62962973	64.46185515	68.05904152	51.7405677	LAMB2	3	49121114	49133118	-	6865	protein_coding	laminin subunit beta 2 [Source:HGNC Symbol;Acc:HGNC:6487]	-
ENSG00000167553	103.8530989	67.17706353	67.5228026	67.72555741	11.54449424	16.41950421	14.8485934	22.91713343	TUBA1C	12	49188736	49274603	+	4631	protein_coding	tubulin alpha 1c [Source:HGNC Symbol;Acc:HGNC:20768]	-
ENSG00000156482	62.59543066	62.85514162	65.77161203	65.63757815	38.33052602	38.23336246	34.9378478	34.71095492	RPL30	8	98024851	98046469	-	4027	protein_coding	ribosomal protein L30 [Source:HGNC Symbol;Acc:HGNC:10333]	-
ENSG00000170144	60.17540016	67.55534199	60.60369572	68.42306953	61.90076871	53.45736394	52.77934291	51.57933957	HNRNPA3	2	177212563	177223958	+	6033	protein_coding	heterogeneous nuclear ribonucleoprotein A3 [Source:HGNC Symbol;Acc:HGNC:24941]	-
ENSG00000263266	74.32682754	68.36818191	67.62939758	68.17336077	29.15026585	28.69653191	28.5148642	31.89758464	RPS7P1	17	28467822	28468406	+	585	processed_pseudogene	ribosomal protein S7 pseudogene 1 [Source:HGNC Symbol;Acc:HGNC:17081]	-
ENSG00000113732	78.0047756	67.53526422	69.44021087	66.18624349	31.82724733	40.13952039	38.42555625	53.18798958	ATP6V0E1	5	172983757	173035445	+	1623	protein_coding	ATPase H+ transporting V0 subunit e1 [Source:HGNC Symbol;Acc:HGNC:863]	-
ENSG00000086061	75.44682083	64.46142866	56.94106197	62.9835163	63.66451156	65.20405398	62.13623575	83.99524683	DNAJA1	9	33025211	33039907	+	2730	protein_coding	DnaJ heat shock protein family (Hsp40) member A1 [Source:HGNC Symbol;Acc:HGNC:5229]	-
ENSG00000006125	78.61300913	63.57216095	64.31800672	59.90034877	35.11987243	34.69843467	34.38078867	34.46907586	AP2B1	17	35578046	35726409	+	7587	protein_coding	adaptor related protein complex 2 subunit beta 1 [Source:HGNC Symbol;Acc:HGNC:563]	-
ENSG00000170348	69.10130779	58.65351235	54.66200569	55.66013209	53.61940592	60.15357027	58.45168976	75.05608528	TMED10	14	75131470	75176631	-	4974	protein_coding	transmembrane p24 trafficking protein 10 [Source:HGNC Symbol;Acc:HGNC:16998]	-
ENSG00000142694	12.81274512	58.94003461	78.37335924	71.71892753	13.33562372	19.77638679	17.80504498	8.71999412	EVA1B	1	36322031	36324154	-	1211	protein_coding	eva-1 homolog B [Source:HGNC Symbol;Acc:HGNC:25558]	-
ENSG00000120708	48.17685496	39.80809214	42.34277898	38.12152929	59.3094244	138.9262612	131.7771926	157.6094243	TGFBI	5	136028895	136063818	+	7810	protein_coding	transforming growth factor beta induced [Source:HGNC Symbol;Acc:HGNC:11771]	-
ENSG00000240342	73.04802663	40.6963565	42.64663175	42.57731241	101.3700281	126.8509317	113.7661036	112.7295825	RPS2P5	12	118246084	118246962	+	879	processed_pseudogene	ribosomal protein S2 pseudogene 5 [Source:HGNC Symbol;Acc:HGNC:31386]	-
ENSG00000101160	51.30683873	57.87263824	59.90270507	61.24010923	32.90466338	54.0448048	50.0684293	48.00698183	CTSZ	20	58995185	59007247	-	2038	protein_coding	cathepsin Z [Source:HGNC Symbol;Acc:HGNC:2547]	-
ENSG00000151929	60.15956289	69.95763976	80.84456907	71.65616576	12.11143274	23.71548657	21.41567955	21.98428361	BAG3	10	119651370	119677819	+	2747	protein_coding	BCL2 associated athanogene 3 [Source:HGNC Symbol;Acc:HGNC:939]	-
ENSG00000155366	36.59858913	63.74914804	64.7842501	65.84299976	19.97918622	24.58882251	21.68129121	19.48847898	RHOC	1	112701106	112707434	-	4028	protein_coding	ras homolog family member C [Source:HGNC Symbol;Acc:HGNC:669]	-
ENSG00000010256	67.55167989	61.74571053	68.76699826	65.39034197	28.05879231	33.11887816	29.28696483	39.44745331	UQCRC1	3	48599002	48610976	-	3236	protein_coding	ubiquinol-cytochrome c reductase core protein 1 [Source:HGNC Symbol;Acc:HGNC:12585]	-
ENSG00000180964	80.4250502	64.68071487	58.97319725	61.41266412	31.99464504	37.82107928	35.99959199	49.78406268	TCEAL8	X	103252995	103255203	-	1222	protein_coding	transcription elongation factor A like 8 [Source:HGNC Symbol;Acc:HGNC:28683]	-
ENSG00000213553	26.87839819	71.41719174	71.36760781	65.09085587	29.61831648	31.83861536	28.74084504	17.00372423	RPLP0P6	2	38481851	38482804	+	954	processed_pseudogene	ribosomal protein lateral stalk subunit P0 pseudogene 6 [Source:HGNC Symbol;Acc:HGNC:36404]	-
ENSG00000232480	15.55916909	62.16405115	64.44195626	68.54396825	11.8407467	19.59660766	23.05511779	4.644464289	TGFB2-AS1	1	218344196	218345678	-	557	antisense	TGFB2 antisense RNA 1 (head to head) [Source:HGNC Symbol;Acc:HGNC:50628]	-
ENSG00000100380	74.37151237	60.80702099	57.23283628	58.17940878	54.04015944	54.14125664	51.52322381	71.64684746	ST13	22	40824535	40857022	-	4147	protein_coding	ST13, Hsp70 interacting protein [Source:HGNC Symbol;Acc:HGNC:11343]	-
ENSG00000123384	48.42321135	49.08867613	66.71385723	49.22813016	47.8980923	50.75924372	65.70386984	35.3220797	LRP1	12	57128493	57213351	+	20839	protein_coding	LDL receptor related protein 1 [Source:HGNC Symbol;Acc:HGNC:6692]	-
ENSG00000154734	64.14247553	56.51574936	53.22133615	64.28505123	6.191096609	11.56131612	11.40038703	10.61883435	ADAMTS1	21	26835747	26845409	-	7063	protein_coding	ADAM metallopeptidase with thrombospondin type 1 motif 1 [Source:HGNC Symbol;Acc:HGNC:217]	-
ENSG00000162616	83.88928198	64.23287049	51.65028944	63.56348355	5.027211821	9.100444444	8.406175697	10.7900979	DNAJB4	1	77979175	78017964	+	3783	protein_coding	DnaJ heat shock protein family (Hsp40) member B4 [Source:HGNC Symbol;Acc:HGNC:14886]	-
ENSG00000138623	44.2257351	54.69372773	62.35890101	58.66685415	2.217056033	4.187474758	4.309870182	2.711962407	SEMA7A	15	74409289	74433958	-	3800	protein_coding	semaphorin 7A (John Milton Hagen blood group) [Source:HGNC Symbol;Acc:HGNC:10741]	-
ENSG00000101474	62.37882175	63.43698052	64.89673227	65.50678216	40.90260105	44.80810413	42.48249764	42.16734489	APMAP	20	24962925	24992979	-	2454	protein_coding	adipocyte plasma membrane associated protein [Source:HGNC Symbol;Acc:HGNC:13238]	-
ENSG00000115457	22.94691902	40.31919556	47.45102461	43.69247346	83.5946948	101.8317497	93.4619799	90.92597752	IGFBP2	2	216632828	216664436	+	4767	protein_coding	insulin like growth factor binding protein 2 [Source:HGNC Symbol;Acc:HGNC:5471]	-
ENSG00000132475	64.55439889	63.15550574	57.55180841	63.53373831	53.97372352	49.64514921	46.61636114	56.81074747	H3F3B	17	75776434	75785893	-	6134	protein_coding	H3 histone family member 3B [Source:HGNC Symbol;Acc:HGNC:4765]	-
ENSG00000126524	91.68343154	70.2449696	57.33605593	67.48342662	25.9511509	28.98453633	28.84342865	45.18841931	SBDS	7	66987677	66995601	-	1732	protein_coding	SBDS, ribosome maturation factor [Source:HGNC Symbol;Acc:HGNC:19440]	-
ENSG00000240376	29.7342922	54.9148968	65.87015108	59.41119296	23.08935291	28.70272755	27.17542883	20.02473567	AC010343.1	5	33162179	33162807	+	629	processed_pseudogene	ribosomal protein S8 (RPS8) pseudogene	-
ENSG00000105223	28.54073814	38.66751576	46.03778625	41.25458038	71.87724389	108.1484691	99.62698696	96.91389626	PLD3	19	40348456	40380439	+	5184	protein_coding	phospholipase D family member 3 [Source:HGNC Symbol;Acc:HGNC:17158]	-
ENSG00000136193	62.1296432	53.67086292	50.9469534	52.58138853	61.86106572	47.73203988	48.81969657	41.21683431	SCRN1	7	29920103	29990289	-	6046	protein_coding	secernin 1 [Source:HGNC Symbol;Acc:HGNC:22192]	-
ENSG00000107581	60.50693105	65.5086762	58.11319584	64.4362488	41.06370809	37.51427163	37.44866725	32.93423777	EIF3A	10	119033670	119080823	-	7101	protein_coding	eukaryotic translation initiation factor 3 subunit A [Source:HGNC Symbol;Acc:HGNC:3271]	-
ENSG00000215030	70.28654299	57.43279089	56.70949213	52.13119333	35.3004875	37.83702014	33.86826637	41.70913532	RPL13P12	17	17383377	17384012	-	636	processed_pseudogene	ribosomal protein L13 pseudogene 12 [Source:HGNC Symbol;Acc:HGNC:35701]	-
ENSG00000069849	68.88733014	68.19018988	64.60556177	68.50788239	27.40289649	33.65094213	29.94411168	37.59228936	ATP1B3	3	141876124	141926514	+	2584	protein_coding	ATPase Na+/K+ transporting subunit beta 3 [Source:HGNC Symbol;Acc:HGNC:806]	-
ENSG00000170043	78.00195497	55.86594975	59.79765349	56.93739535	27.08080981	33.03772532	28.60165968	39.14982156	TRAPPC1	17	7930345	7932123	-	1171	protein_coding	trafficking protein particle complex 1 [Source:HGNC Symbol;Acc:HGNC:19894]	-
ENSG00000127920	74.64419508	80.75705391	81.03291196	76.66419892	8.591052001	11.84193633	11.20460674	15.99198054	GNG11	7	93921699	93928610	+	3055	protein_coding	G protein subunit gamma 11 [Source:HGNC Symbol;Acc:HGNC:4403]	-
ENSG00000181789	77.84281264	63.3959505	64.86994727	62.74235894	23.22977454	32.4370689	31.37873172	32.5712921	COPG1	3	129249606	129277773	+	4425	protein_coding	coatomer protein complex subunit gamma 1 [Source:HGNC Symbol;Acc:HGNC:2236]	-
ENSG00000170759	83.44636083	60.59193179	53.84317743	60.58501901	38.10172676	38.9091111	39.77431656	55.94317006	KIF5B	10	32009010	32056431	-	5877	protein_coding	kinesin family member 5B [Source:HGNC Symbol;Acc:HGNC:6324]	-
ENSG00000150687	82.97964952	70.93460604	73.8204231	71.88165242	7.539792679	16.76876392	14.19373121	19.99837587	PRSS23	11	86791059	86952910	+	11725	protein_coding	serine protease 23 [Source:HGNC Symbol;Acc:HGNC:14370]	-
ENSG00000165527	62.99221355	55.48170829	55.9099355	61.96940886	24.69042976	26.22758429	25.36820686	27.40419106	ARF6	14	49893092	49897054	+	3865	protein_coding	ADP ribosylation factor 6 [Source:HGNC Symbol;Acc:HGNC:659]	-
ENSG00000265354	69.50674035	70.97483964	63.87346773	66.87106007	27.41077908	31.96041379	27.74524768	31.73755686	TIMM23	10	45972449	46003734	+	1222	protein_coding	translocase of inner mitochondrial membrane 23 [Source:HGNC Symbol;Acc:HGNC:17312]	-
ENSG00000173113	42.51901805	63.42463645	69.31214479	64.07818842	29.41126691	33.7556242	31.38340763	26.68522933	TRMT112	11	64316460	64318084	-	1625	protein_coding	tRNA methyltransferase subunit 11-2 [Source:HGNC Symbol;Acc:HGNC:26940]	-
ENSG00000074071	30.13456716	59.88943953	66.89203186	60.82908586	32.96371409	38.26817863	35.83046131	25.37985234	MRPS34	16	1771890	1773155	-	1097	protein_coding	mitochondrial ribosomal protein S34 [Source:HGNC Symbol;Acc:HGNC:16618]	-
ENSG00000176845	42.80118378	54.41454982	64.96945908	61.13114032	5.926194956	6.734792967	6.583615114	5.749317124	METRNL	17	83079691	83095119	+	2626	protein_coding	meteorin like, glial cell differentiation regulator [Source:HGNC Symbol;Acc:HGNC:27584]	-
ENSG00000106636	44.91749343	61.188827	60.477867	60.35699911	36.19831881	40.90015817	39.59810696	32.50768647	YKT6	7	44200968	44214294	+	3707	protein_coding	YKT6 v-SNARE homolog [Source:HGNC Symbol;Acc:HGNC:16959]	-
ENSG00000118816	80.524268	51.7957386	50.351914	51.76634718	51.98366288	48.38913285	45.08307426	73.60125814	CCNI	4	77047158	77076005	-	3741	protein_coding	cyclin I [Source:HGNC Symbol;Acc:HGNC:1595]	-
ENSG00000168899	39.34521888	51.77131058	57.73138176	48.59302832	42.3602728	61.548803	52.46883335	62.78542431	VAMP5	2	85584408	85593412	+	819	protein_coding	vesicle associated membrane protein 5 [Source:HGNC Symbol;Acc:HGNC:12646]	-
ENSG00000116133	62.38993127	58.00080274	60.4002321	59.42894089	32.31791232	34.52747749	31.68282546	28.89090651	DHCR24	1	54849627	54887271	-	6290	protein_coding	24-dehydrocholesterol reductase [Source:HGNC Symbol;Acc:HGNC:2859]	-
ENSG00000235655	97.82290446	42.3274809	41.43510421	38.23005426	86.88433519	75.75174143	72.67632398	181.1939438	H3F3AP4	2	174719908	174720318	+	411	processed_pseudogene	H3 histone, family 3A, pseudogene 4 [Source:HGNC Symbol;Acc:HGNC:42980]	-
ENSG00000051523	31.01477889	58.29541419	69.44346993	68.17950001	6.317797263	6.756824528	6.86236809	4.990071202	CYBA	16	88643283	88651152	-	3357	protein_coding	cytochrome b-245 alpha chain [Source:HGNC Symbol;Acc:HGNC:2577]	-
ENSG00000165637	77.6829897	64.64384515	56.65246949	59.86482614	24.21651044	29.51211109	26.02740494	36.98624026	VDAC2	10	75210154	75231448	+	2827	protein_coding	voltage dependent anion channel 2 [Source:HGNC Symbol;Acc:HGNC:12672]	-
ENSG00000198668	69.27275127	52.08622134	48.80926212	54.33578045	66.49351388	54.62482016	55.27886233	76.67522334	CALM1	14	90396502	90408261	+	7705	protein_coding	calmodulin 1 [Source:HGNC Symbol;Acc:HGNC:1442]	-
ENSG00000100196	77.25626001	59.11291057	59.96797344	58.84103268	3.547822104	8.332607905	7.860420543	9.695436135	KDELR3	22	38468062	38483447	+	1929	protein_coding	KDEL endoplasmic reticulum protein retention receptor 3 [Source:HGNC Symbol;Acc:HGNC:6306]	-
ENSG00000172531	52.53257157	59.6206953	67.68204015	62.45724432	27.80213344	30.93628609	28.32530392	26.9927066	PPP1CA	11	67398183	67421183	-	2711	protein_coding	protein phosphatase 1 catalytic subunit alpha [Source:HGNC Symbol;Acc:HGNC:9281]	-
ENSG00000013297	78.29251557	65.53033279	60.60139894	65.53888903	0.508380736	3.183946913	2.65047701	3.443197874	CLDN11	3	170418865	170454733	+	3732	protein_coding	claudin 11 [Source:HGNC Symbol;Acc:HGNC:8514]	-
ENSG00000112078	75.01020802	62.59470716	56.36686447	61.52063348	17.59070914	16.46919348	17.26950972	18.33612056	KCTD20	6	36442767	36491143	+	6239	protein_coding	potassium channel tetramerization domain containing 20 [Source:HGNC Symbol;Acc:HGNC:21052]	-
ENSG00000008018	68.61922149	63.35131943	57.82720433	60.7532031	31.54719441	41.1463631	36.54766271	50.13544897	PSMB1	6	170535117	170553341	-	2256	protein_coding	proteasome subunit beta 1 [Source:HGNC Symbol;Acc:HGNC:9537]	-
ENSG00000125356	18.62324473	67.4756469	69.00100591	67.0025453	29.78132654	33.85067805	30.10269156	12.92763565	NDUFA1	X	119871487	119876662	+	766	protein_coding	NADH:ubiquinone oxidoreductase subunit A1 [Source:HGNC Symbol;Acc:HGNC:7683]	-
ENSG00000185551	64.86578553	53.35247029	58.88416497	59.13135876	5.934279428	8.624388965	7.781468848	9.372853317	NR2F2	15	96325938	96340263	+	6459	protein_coding	nuclear receptor subfamily 2 group F member 2 [Source:HGNC Symbol;Acc:HGNC:7976]	RXR-like
ENSG00000169223	46.95314955	58.79737479	60.54787517	60.86139154	35.2838231	45.9096111	43.31049768	46.66461187	LMAN2	5	177331562	177351852	-	2357	protein_coding	lectin, mannose binding 2 [Source:HGNC Symbol;Acc:HGNC:16986]	-
ENSG00000004142	53.38509879	60.11775903	62.03008206	61.72528528	33.40606213	37.44641769	36.23525465	32.82171021	POLDIP2	17	28347177	28357522	-	2121	protein_coding	DNA polymerase delta interacting protein 2 [Source:HGNC Symbol;Acc:HGNC:23781]	-
ENSG00000107438	84.23721521	60.82183806	61.11078681	60.17990658	4.428553147	7.477184012	5.541696907	9.224351756	PDLIM1	10	95237572	95291024	-	2239	protein_coding	PDZ and LIM domain 1 [Source:HGNC Symbol;Acc:HGNC:2067]	-
ENSG00000141367	67.80632218	59.5601256	54.97915331	56.20158208	38.32437368	42.35563762	42.33031027	44.84936349	CLTC	17	59619689	59696956	+	11836	protein_coding	clathrin heavy chain [Source:HGNC Symbol;Acc:HGNC:2092]	-
ENSG00000133872	52.05312696	46.7144467	42.92533486	47.08996023	94.12354772	90.90315783	84.97629444	110.5974677	SARAF	8	30063012	30083208	-	2990	protein_coding	store-operated calcium entry associated regulatory factor [Source:HGNC Symbol;Acc:HGNC:28789]	-
ENSG00000163041	59.09942062	49.82998521	53.55956065	49.92679776	78.66551273	64.12874095	64.26945595	80.56551613	H3F3A	1	226061851	226072001	+	3146	protein_coding	H3 histone family member 3A [Source:HGNC Symbol;Acc:HGNC:4764]	-
ENSG00000049245	87.65081888	59.07902676	54.44097047	57.07110277	24.50158323	29.56104766	26.5806352	45.98181027	VAMP3	1	7771269	7781432	+	2760	protein_coding	vesicle associated membrane protein 3 [Source:HGNC Symbol;Acc:HGNC:12644]	-
ENSG00000123131	62.73852796	58.65516027	59.68278674	60.15597213	13.3574292	19.21828832	17.11212021	21.93967928	PRDX4	X	23664262	23686399	+	1904	protein_coding	peroxiredoxin 4 [Source:HGNC Symbol;Acc:HGNC:17169]	-
ENSG00000123975	50.7696796	74.41617546	64.31442692	70.97803666	33.23513884	24.7561264	21.90438219	21.17005275	CKS2	9	89311198	89316703	+	613	protein_coding	CDC28 protein kinase regulatory subunit 2 [Source:HGNC Symbol;Acc:HGNC:2000]	-
ENSG00000167815	58.41071734	44.00442617	46.98369407	46.05655462	58.26336094	52.74563835	46.95973827	67.39287822	PRDX2	19	12796820	12801859	-	2093	protein_coding	peroxiredoxin 2 [Source:HGNC Symbol;Acc:HGNC:9353]	-
ENSG00000092820	53.97588039	52.38919766	49.78664155	53.5625015	44.45686745	37.43613553	35.84188076	37.20012859	EZR	6	158765741	158819412	-	3342	protein_coding	ezrin [Source:HGNC Symbol;Acc:HGNC:12691]	-
ENSG00000116649	82.53499755	60.06366475	63.28174134	66.80129322	17.76703811	23.99870629	19.84057922	30.92437066	SRM	1	11054584	11060024	-	1898	protein_coding	spermidine synthase [Source:HGNC Symbol;Acc:HGNC:11296]	-
ENSG00000185787	59.65374631	61.44725341	57.09330153	59.95012053	33.72557076	35.92016912	33.86254733	32.27395821	MORF4L1	15	78810487	78898133	+	6584	protein_coding	mortality factor 4 like 1 [Source:HGNC Symbol;Acc:HGNC:16989]	-
ENSG00000130175	36.78026751	49.31626299	59.01576739	53.67790068	35.65504574	41.76792885	40.86891946	32.04914111	PRKCSH	19	11435288	11450968	+	5166	protein_coding	protein kinase C substrate 80K-H [Source:HGNC Symbol;Acc:HGNC:9411]	-
ENSG00000175756	19.82468653	61.58498874	69.99428718	68.74315834	25.90222259	30.82368682	27.96963277	20.13742437	AURKAIP1	1	1373730	1375495	-	1669	protein_coding	aurora kinase A interacting protein 1 [Source:HGNC Symbol;Acc:HGNC:24114]	-
ENSG00000104979	45.76326934	56.31877955	62.18041803	65.34990858	34.53407202	38.77897483	36.43675124	30.57875882	C19orf53	19	13774168	13778462	+	1174	protein_coding	chromosome 19 open reading frame 53 [Source:HGNC Symbol;Acc:HGNC:24991]	-
ENSG00000165629	67.16873706	62.53901014	59.15242822	60.26869797	30.06371709	31.9680456	30.49571893	40.5130866	ATP5F1C	10	7788129	7807815	+	2326	protein_coding	ATP synthase F1 subunit gamma [Source:HGNC Symbol;Acc:HGNC:833]	-
ENSG00000182154	50.19457041	52.76839685	62.75405872	61.74394871	28.02746618	30.16277191	26.35018289	28.04322615	MRPL41	9	137551199	137552555	+	1262	protein_coding	mitochondrial ribosomal protein L41 [Source:HGNC Symbol;Acc:HGNC:14492]	-
ENSG00000054148	31.14878704	46.08259137	51.68401066	52.14687306	52.61339641	56.14166188	52.26548896	46.15824874	PHPT1	9	136848724	136851027	+	1612	protein_coding	phosphohistidine phosphatase 1 [Source:HGNC Symbol;Acc:HGNC:30033]	-
ENSG00000173546	41.38534264	57.17916177	72.65071157	65.40514392	2.037973355	3.936162968	4.411678681	2.51949031	CSPG4	15	75674322	75712848	-	8290	protein_coding	chondroitin sulfate proteoglycan 4 [Source:HGNC Symbol;Acc:HGNC:2466]	-
ENSG00000130741	85.96532088	63.05063676	57.1441293	62.74616278	25.65065709	27.37237642	26.65274649	34.30486383	EIF2S3	X	24054716	24077971	+	3472	protein_coding	eukaryotic translation initiation factor 2 subunit gamma [Source:HGNC Symbol;Acc:HGNC:3267]	-
ENSG00000099341	70.8141213	56.88340827	60.40914668	60.50912101	27.54041241	31.62374817	29.80999288	33.54499613	PSMD8	19	38374536	38383824	+	3105	protein_coding	proteasome 26S subunit, non-ATPase 8 [Source:HGNC Symbol;Acc:HGNC:9566]	-
ENSG00000148834	52.81794072	68.07781653	69.92289629	66.54497362	13.29018136	15.93308986	14.98304449	18.2201941	GSTO1	10	104235356	104267459	+	1691	protein_coding	glutathione S-transferase omega 1 [Source:HGNC Symbol;Acc:HGNC:13312]	-
ENSG00000259781	51.95651402	65.85224051	56.31386723	65.14891165	52.83033696	40.88732057	39.22032234	45.00242629	HMGB1P6	15	71164770	71165415	-	646	processed_pseudogene	high mobility group box 1 pseudogene 6 [Source:HGNC Symbol;Acc:HGNC:4998]	-
ENSG00000106367	39.3470412	56.718054	57.30145831	56.94566095	36.36241602	38.56810176	35.42872059	29.69374739	AP1S1	7	101154400	101161596	+	1756	protein_coding	adaptor related protein complex 1 subunit sigma 1 [Source:HGNC Symbol;Acc:HGNC:559]	-
ENSG00000164434	0.622270333	1.014996836	1.040434252	0.757051972	328.7811842	238.5702455	224.2281715	259.0573264	FABP7	6	122779475	122784074	+	2728	protein_coding	fatty acid binding protein 7 [Source:HGNC Symbol;Acc:HGNC:3562]	-
ENSG00000210176	6.042651554	77.01554088	73.741743	64.31116471	39.28109536	43.05249956	55.01609888	6.453587406	MT-TH	MT	12138	12206	+	69	Mt_tRNA	mitochondrially encoded tRNA histidine [Source:HGNC Symbol;Acc:HGNC:7487]	-
ENSG00000188846	61.69695145	64.03059306	60.3348195	61.23654361	24.01891438	22.89460051	23.3844752	24.5257056	RPL14	3	40457292	40468587	+	8626	protein_coding	ribosomal protein L14 [Source:HGNC Symbol;Acc:HGNC:10305]	-
ENSG00000112977	67.11280567	58.90840439	58.50613802	55.94179228	18.48058079	28.46136541	25.15143261	29.12878396	DAP	5	10679230	10761272	-	3361	protein_coding	death associated protein [Source:HGNC Symbol;Acc:HGNC:2672]	-
ENSG00000122642	49.68983074	49.44581188	54.9798502	48.23278678	27.76364266	39.31254242	38.27788785	33.66903778	FKBP9	7	32957404	33006931	+	5170	protein_coding	FK506 binding protein 9 [Source:HGNC Symbol;Acc:HGNC:3725]	-
ENSG00000178741	43.18443305	61.48775538	60.46931716	60.01045286	26.25235501	28.88710393	25.62768752	22.78259448	COX5A	15	74919791	74938168	-	1411	protein_coding	cytochrome c oxidase subunit 5A [Source:HGNC Symbol;Acc:HGNC:2267]	-
ENSG00000066322	61.92727893	60.50052316	61.86795551	62.85283642	17.09988968	20.56636367	18.48194818	18.05820329	ELOVL1	1	43363397	43368074	-	2507	protein_coding	ELOVL fatty acid elongase 1 [Source:HGNC Symbol;Acc:HGNC:14418]	-
ENSG00000145592	55.54880369	57.48475529	60.23499686	59.84966129	30.6483363	31.81225047	29.8601754	32.02153576	RPL37	5	40825262	40835335	-	8153	protein_coding	ribosomal protein L37 [Source:HGNC Symbol;Acc:HGNC:10347]	-
ENSG00000151491	79.76833366	65.17258507	62.46911214	63.81222815	8.871462752	10.38807021	9.807846645	12.07337607	EPS8	12	15620158	15882329	-	8692	protein_coding	epidermal growth factor receptor pathway substrate 8 [Source:HGNC Symbol;Acc:HGNC:3420]	-
ENSG00000131171	77.50464941	51.11832635	43.47716391	46.69606115	48.14363676	49.96413963	48.42112589	90.17495885	SH3BGRL	X	81201943	81298547	+	2304	protein_coding	SH3 domain binding glutamate rich protein like [Source:HGNC Symbol;Acc:HGNC:10823]	-
ENSG00000164096	41.57887768	38.94131442	36.38372815	40.22280903	23.94268861	24.16924401	23.18046253	26.19595356	C4orf3	4	119296419	119304445	-	3148	protein_coding	chromosome 4 open reading frame 3 [Source:HGNC Symbol;Acc:HGNC:19225]	-
ENSG00000172809	63.0477859	60.54672165	59.04810496	61.13802383	27.86608496	28.82569679	24.34337679	28.74727311	RPL38	17	74203582	74210655	+	3829	protein_coding	ribosomal protein L38 [Source:HGNC Symbol;Acc:HGNC:10349]	-
ENSG00000031698	64.83484723	61.0997284	58.20946369	62.53975128	27.23820375	34.60215323	32.34017249	35.69853835	SARS	1	109213918	109238169	+	3836	protein_coding	seryl-tRNA synthetase [Source:HGNC Symbol;Acc:HGNC:10537]	-
ENSG00000132824	67.07387465	57.39487171	58.78303149	56.68137347	20.35835245	25.33433144	25.43478787	26.40732132	SERINC3	20	44496221	44522109	-	4683	protein_coding	serine incorporator 3 [Source:HGNC Symbol;Acc:HGNC:11699]	-
ENSG00000111639	43.14593464	64.84578393	63.98247707	63.4826606	30.91645076	34.11897518	32.36326957	26.34516417	MRPL51	12	6491886	6493841	-	1551	protein_coding	mitochondrial ribosomal protein L51 [Source:HGNC Symbol;Acc:HGNC:14044]	-
ENSG00000196576	44.42417677	44.32922103	53.38687931	49.00256564	50.75689118	50.87628844	55.87865565	42.38883497	PLXNB2	22	50274979	50307627	-	7257	protein_coding	plexin B2 [Source:HGNC Symbol;Acc:HGNC:9104]	-
ENSG00000168268	56.78012572	51.59322287	56.97763176	56.05380114	19.43723326	21.18349233	19.83497496	23.17278043	NT5DC2	3	52524385	52535054	-	4719	protein_coding	5'-nucleotidase domain containing 2 [Source:HGNC Symbol;Acc:HGNC:25717]	-
ENSG00000138080	17.81029343	50.96285947	64.94179817	56.74799467	18.26675141	50.98410187	52.04341063	26.26204309	EMILIN1	2	27078567	27086408	+	3958	protein_coding	elastin microfibril interfacer 1 [Source:HGNC Symbol;Acc:HGNC:19880]	-
ENSG00000186340	62.86564172	57.7739829	68.99481838	62.11539251	2.437608834	4.909448993	4.387804774	5.036599083	THBS2	6	169215780	169254044	-	6412	protein_coding	thrombospondin 2 [Source:HGNC Symbol;Acc:HGNC:11786]	-
ENSG00000175061	45.05671337	59.6206459	60.23977883	56.70075037	27.31546135	29.9260911	26.87992127	22.63182577	LRRC75A-AS1	17	16438822	16478678	+	3759	processed_transcript	LRRC75A antisense RNA 1 [Source:HGNC Symbol;Acc:HGNC:28619]	-
ENSG00000142864	55.62136376	62.10269098	57.61095728	64.43415056	32.52933726	34.08012011	33.1711076	33.88433656	SERBP1	1	67407810	67430415	-	7676	protein_coding	SERPINE1 mRNA binding protein 1 [Source:HGNC Symbol;Acc:HGNC:17860]	-
ENSG00000084754	70.60659689	58.08708711	56.69189286	55.10440599	36.76701567	36.28301316	35.4295432	42.23036693	HADHA	2	26190635	26244726	-	4385	protein_coding	hydroxyacyl-CoA dehydrogenase trifunctional multienzyme complex subunit alpha [Source:HGNC Symbol;Acc:HGNC:4801]	-
ENSG00000128591	42.39711675	52.23354548	56.62734049	54.97215951	21.82238395	24.67081712	28.12020517	13.62306999	FLNC	7	128830377	128859274	+	9280	protein_coding	filamin C [Source:HGNC Symbol;Acc:HGNC:3756]	-
ENSG00000105329	49.68511989	59.46177604	71.77110737	67.59953554	14.34160313	25.06917421	24.19086946	20.83136925	TGFB1	19	41301587	41353911	-	3238	protein_coding	transforming growth factor beta 1 [Source:HGNC Symbol;Acc:HGNC:11766]	-
ENSG00000106991	61.06939048	65.72490705	74.58389386	66.15796563	1.819558235	3.382523738	3.517035694	3.276346571	ENG	9	127815012	127854756	-	3935	protein_coding	endoglin [Source:HGNC Symbol;Acc:HGNC:3349]	-
ENSG00000150753	84.69329147	66.74863017	59.61768794	65.59170641	17.22912301	18.78845327	17.79499507	22.95505341	CCT5	5	10249921	10266412	+	5839	protein_coding	chaperonin containing TCP1 subunit 5 [Source:HGNC Symbol;Acc:HGNC:1618]	-
ENSG00000140416	69.66165172	59.39134637	51.85031318	60.31261436	12.65279287	38.14405988	33.77970892	41.99428631	TPM1	15	63042632	63071915	+	12876	protein_coding	tropomyosin 1 [Source:HGNC Symbol;Acc:HGNC:12010]	-
ENSG00000168140	35.94811618	52.60845877	61.1348408	63.46575039	8.87849348	20.88612493	19.38061263	18.49171942	VASN	16	4371848	4383528	+	2806	protein_coding	vasorin [Source:HGNC Symbol;Acc:HGNC:18517]	-
ENSG00000085733	44.4946013	54.72209351	56.84399674	57.90164845	24.56933874	32.60185098	33.04223264	23.03247308	CTTN	11	70398404	70436584	+	6949	protein_coding	cortactin [Source:HGNC Symbol;Acc:HGNC:3338]	-
ENSG00000260260	33.52611498	67.71394093	69.32815138	69.20031759	33.68181641	37.8414667	30.88898865	27.90084781	SNHG19	16	2154797	2155358	-	342	lincRNA	small nucleolar RNA host gene 19 [Source:HGNC Symbol;Acc:HGNC:49574]	-
ENSG00000108829	69.99011192	62.72478086	62.94804358	63.48752724	13.6656524	18.12012688	17.24922379	17.12611428	LRRC59	17	50375059	50397553	-	4570	protein_coding	leucine rich repeat containing 59 [Source:HGNC Symbol;Acc:HGNC:28817]	-
ENSG00000115128	70.53546269	58.95178502	52.368418	54.88461846	30.5117631	33.28202206	30.98865977	51.93986399	SF3B6	2	24067584	24076443	-	1197	protein_coding	splicing factor 3b subunit 6 [Source:HGNC Symbol;Acc:HGNC:30096]	-
ENSG00000140990	42.69629482	52.40882933	59.8133722	57.72128324	30.01699778	34.95103159	28.78759609	29.78558919	NDUFB10	16	1959508	1961975	+	1070	protein_coding	NADH:ubiquinone oxidoreductase subunit B10 [Source:HGNC Symbol;Acc:HGNC:7696]	-
ENSG00000111229	96.08886098	57.84225566	50.85033588	55.48510167	17.69597114	22.6626769	19.87064574	40.64281913	ARPC3	12	110434825	110450422	-	3025	protein_coding	actin related protein 2/3 complex subunit 3 [Source:HGNC Symbol;Acc:HGNC:706]	-
ENSG00000119681	44.56926735	51.90426282	64.70369922	51.82020491	13.05855532	34.25208596	35.21649332	26.53904337	LTBP2	14	74498170	74612378	-	9091	protein_coding	latent transforming growth factor beta binding protein 2 [Source:HGNC Symbol;Acc:HGNC:6715]	-
ENSG00000089693	30.55355218	50.33052809	54.1035744	56.24535152	39.39070011	42.57241135	39.04685874	33.29594642	MLF2	12	6747996	6767475	-	3781	protein_coding	myeloid leukemia factor 2 [Source:HGNC Symbol;Acc:HGNC:7126]	-
ENSG00000067182	50.41685839	54.82024801	62.38203125	53.91485206	24.49281732	32.55555444	30.66678006	32.56673341	TNFRSF1A	12	6328757	6342114	-	4005	protein_coding	TNF receptor superfamily member 1A [Source:HGNC Symbol;Acc:HGNC:11916]	-
ENSG00000092969	92.42079445	54.02632048	50.57961517	56.0122888	12.2864952	19.01347877	17.79245997	28.8286011	TGFB2	1	218346235	218444619	+	5151	protein_coding	transforming growth factor beta 2 [Source:HGNC Symbol;Acc:HGNC:11768]	-
ENSG00000178719	48.35538904	43.95097408	46.63983753	46.39655993	46.97875995	52.94544976	49.31574804	55.39891646	GRINA	8	143990058	143993415	+	2527	protein_coding	glutamate ionotropic receptor NMDA type subunit associated protein 1 [Source:HGNC Symbol;Acc:HGNC:4589]	-
ENSG00000022267	63.50138872	53.0040739	51.50752326	50.41887184	20.5980121	16.48483449	14.94969011	19.42609905	FHL1	X	136146702	136211359	+	5997	protein_coding	four and a half LIM domains 1 [Source:HGNC Symbol;Acc:HGNC:3702]	-
ENSG00000169813	54.07020125	55.71405931	54.245151	57.37009927	48.86710752	45.31994331	42.45722648	38.00930867	HNRNPF	10	43385617	43409166	-	3253	protein_coding	heterogeneous nuclear ribonucleoprotein F [Source:HGNC Symbol;Acc:HGNC:5039]	-
ENSG00000121774	62.69250987	53.04562305	52.43149832	53.2503911	49.37205623	40.53661109	38.0276112	45.20466124	KHDRBS1	1	32013829	32060850	+	3588	protein_coding	KH RNA binding domain containing, signal transduction associated 1 [Source:HGNC Symbol;Acc:HGNC:18116]	-
ENSG00000108424	74.60925261	60.15223005	53.72346136	59.90284388	30.29102987	27.5539179	27.06281068	27.73339912	KPNB1	17	47649476	47685505	+	7678	protein_coding	karyopherin subunit beta 1 [Source:HGNC Symbol;Acc:HGNC:6400]	-
ENSG00000155254	45.41722104	54.9443343	61.80025799	55.15648279	10.24720436	17.33069263	15.6575729	15.02963101	MARVELD1	10	97713173	97718152	+	3379	protein_coding	MARVEL domain containing 1 [Source:HGNC Symbol;Acc:HGNC:28674]	-
ENSG00000122218	70.60365701	57.17615448	58.09846267	54.55244169	22.95805311	27.52456522	28.41342711	25.0705176	COPA	1	160288686	160343400	-	7723	protein_coding	coatomer protein complex subunit alpha [Source:HGNC Symbol;Acc:HGNC:2230]	-
ENSG00000065054	45.21775733	52.211056	58.28713545	57.01219787	3.034879558	5.215373874	4.14898873	4.246902006	SLC9A3R2	16	2025356	2039026	+	3550	protein_coding	SLC9A3 regulator 2 [Source:HGNC Symbol;Acc:HGNC:11076]	-
ENSG00000143612	57.00897417	53.86351247	56.67793861	53.0995441	37.31446599	42.78738226	40.37810762	45.00626197	C1orf43	1	154206696	154220637	-	2670	protein_coding	chromosome 1 open reading frame 43 [Source:HGNC Symbol;Acc:HGNC:29876]	-
ENSG00000117143	65.82808192	54.48911729	42.44858339	56.2232399	8.602239875	13.03160252	12.22505784	16.09628079	UAP1	1	162561506	162599842	+	3437	protein_coding	UDP-N-acetylglucosamine pyrophosphorylase 1 [Source:HGNC Symbol;Acc:HGNC:12457]	-
ENSG00000047849	54.27381483	53.9199116	56.56799707	53.24171798	22.243515	22.47175798	22.84757822	16.81131108	MAP4	3	47850690	48089272	-	14943	protein_coding	microtubule associated protein 4 [Source:HGNC Symbol;Acc:HGNC:6862]	-
ENSG00000162430	37.37515013	41.08708006	47.29621009	43.96995298	56.05303095	63.32722319	64.47308345	49.97758284	SELENON	1	25800176	25818224	+	4424	protein_coding	selenoprotein N [Source:HGNC Symbol;Acc:HGNC:15999]	-
ENSG00000136888	39.09268121	54.75884162	51.45604148	52.78043742	54.31175817	58.58485015	51.79499211	46.42273476	ATP6V1G1	9	114587746	114598373	+	1305	protein_coding	ATPase H+ transporting V1 subunit G1 [Source:HGNC Symbol;Acc:HGNC:864]	-
ENSG00000116871	34.59551897	49.16162923	57.9189558	56.61144955	27.79728092	31.51670982	30.88989114	21.80807758	MAP7D1	1	36155579	36180849	+	5271	protein_coding	MAP7 domain containing 1 [Source:HGNC Symbol;Acc:HGNC:25514]	-
ENSG00000111252	64.09709136	60.27419512	67.15573857	62.34496595	5.410137839	7.817875494	8.036217912	5.750854791	SH2B3	12	111405948	111451623	+	5682	protein_coding	SH2B adaptor protein 3 [Source:HGNC Symbol;Acc:HGNC:29605]	-
ENSG00000079459	63.05555186	51.84067395	53.29090559	53.18303281	26.02542468	23.18301827	22.49269158	27.94268299	FDFT1	8	11795573	11839309	+	5202	protein_coding	farnesyl-diphosphate farnesyltransferase 1 [Source:HGNC Symbol;Acc:HGNC:3629]	-
ENSG00000138166	51.83030315	49.94810856	47.16168179	50.71577661	1.865664261	2.263180443	2.098696614	2.456981734	DUSP5	10	110497838	110511544	+	2615	protein_coding	dual specificity phosphatase 5 [Source:HGNC Symbol;Acc:HGNC:3071]	-
ENSG00000156976	57.19356817	51.36354369	43.16383952	50.6750982	42.7647066	46.4466597	44.82012191	61.95089144	EIF4A2	3	186783205	186789900	+	6133	protein_coding	eukaryotic translation initiation factor 4A2 [Source:HGNC Symbol;Acc:HGNC:3284]	-
ENSG00000171603	42.17537166	41.19283304	49.10325617	45.1016635	54.83904952	54.9950937	56.11766553	45.1853322	CLSTN1	1	9729026	9824526	-	5683	protein_coding	calsyntenin 1 [Source:HGNC Symbol;Acc:HGNC:17447]	-
ENSG00000185222	27.72981457	57.08525938	43.11779417	51.56166779	30.18415881	33.66719464	31.16448196	26.54340231	TCEAL9	X	103356489	103358462	+	1974	protein_coding	transcription elongation factor A like 9 [Source:HGNC Symbol;Acc:HGNC:30084]	-
ENSG00000197157	56.58969741	53.028848	57.90567475	55.11308138	18.948445	24.97306832	23.7678253	22.50628327	SND1	7	127652180	128092609	+	6500	protein_coding	staphylococcal nuclease and tudor domain containing 1 [Source:HGNC Symbol;Acc:HGNC:30646]	-
ENSG00000011304	52.79177498	52.56493079	57.07727708	56.04430146	35.24669345	36.64820587	36.42867105	28.75550635	PTBP1	19	797075	812327	+	6883	protein_coding	polypyrimidine tract binding protein 1 [Source:HGNC Symbol;Acc:HGNC:9583]	-
ENSG00000198682	71.13895003	60.56824505	56.38358975	58.79060225	2.334449618	3.558833997	3.235480201	3.219906806	PAPSS2	10	87659613	87747705	+	4083	protein_coding	3'-phosphoadenosine 5'-phosphosulfate synthase 2 [Source:HGNC Symbol;Acc:HGNC:8604]	-
ENSG00000184076	40.93066393	48.13502486	55.20404894	51.89571858	38.84900331	43.00937004	39.33493881	39.06004228	UQCR10	22	29767369	29770413	+	975	protein_coding	ubiquinol-cytochrome c reductase, complex III subunit X [Source:HGNC Symbol;Acc:HGNC:30863]	-
ENSG00000141526	13.17742373	33.94812416	35.84100842	43.23586447	0.41180737	1.000998303	0.981508524	0.43375815	SLC16A3	17	82228397	82261129	+	8995	protein_coding	solute carrier family 16 member 3 [Source:HGNC Symbol;Acc:HGNC:10924]	-
ENSG00000112695	68.07010596	54.51151464	56.31442479	55.35257768	24.78418435	28.89892391	26.11624927	35.66837416	COX7A2	6	75237675	75250323	-	1922	protein_coding	cytochrome c oxidase subunit 7A2 [Source:HGNC Symbol;Acc:HGNC:2288]	-
ENSG00000106484	48.21345567	45.76288704	44.13686889	45.22197532	27.71267348	50.41295615	46.84562292	55.72300987	MEST	7	130486171	130506465	+	4794	protein_coding	mesoderm specific transcript [Source:HGNC Symbol;Acc:HGNC:7028]	-
ENSG00000179091	46.745865	50.61290999	57.87021869	57.06076056	28.0760386	29.59254176	27.44732281	22.8688063	CYC1	8	144095027	144097525	+	1975	protein_coding	cytochrome c1 [Source:HGNC Symbol;Acc:HGNC:2579]	-
ENSG00000181019	57.39418045	55.90322255	57.82385662	55.60281952	27.29275614	60.50002023	56.79000456	65.57539519	NQO1	16	69706996	69726951	-	3254	protein_coding	NAD(P)H quinone dehydrogenase 1 [Source:HGNC Symbol;Acc:HGNC:2874]	-
ENSG00000124145	41.99974844	48.04896701	51.05255186	49.84673679	9.733082736	18.59519757	17.2756145	16.08404327	SDC4	20	45325288	45348424	-	2613	protein_coding	syndecan 4 [Source:HGNC Symbol;Acc:HGNC:10661]	-
ENSG00000131143	49.86187315	48.45513181	53.24204846	48.75854661	28.92615761	29.70776246	27.66733764	33.12119425	COX4I1	16	85798633	85807044	+	4792	protein_coding	cytochrome c oxidase subunit 4I1 [Source:HGNC Symbol;Acc:HGNC:2265]	-
ENSG00000110651	38.05073725	47.86167809	52.62708186	49.29868382	29.31007753	31.90731559	29.29924555	34.62316352	CD81	11	2376177	2397419	+	7394	protein_coding	CD81 molecule [Source:HGNC Symbol;Acc:HGNC:1701]	-
ENSG00000184983	54.36831842	52.54026306	52.36020856	54.0630939	41.01004611	39.48600357	36.44450221	41.57068692	NDUFA6	22	42085525	42090955	-	1416	protein_coding	NADH:ubiquinone oxidoreductase subunit A6 [Source:HGNC Symbol;Acc:HGNC:7690]	-
ENSG00000112697	52.03502984	48.82393002	45.39006432	48.47372414	35.82645989	40.60368087	39.98402108	47.0906185	TMEM30A	6	75252924	75284968	-	5123	protein_coding	transmembrane protein 30A [Source:HGNC Symbol;Acc:HGNC:16667]	-
ENSG00000078808	40.94422087	46.94529806	53.15141437	51.24778625	27.84357319	36.20724419	35.06015772	33.56538944	SDF4	1	1216908	1232031	-	4709	protein_coding	stromal cell derived factor 4 [Source:HGNC Symbol;Acc:HGNC:24188]	-
ENSG00000182199	53.78916258	53.1915966	50.23174479	56.7690608	12.43711903	17.04496871	15.82740354	17.08906744	SHMT2	12	57229327	57234935	+	4838	protein_coding	serine hydroxymethyltransferase 2 [Source:HGNC Symbol;Acc:HGNC:10852]	-
ENSG00000197879	51.66780169	50.79308286	55.25515882	53.61718705	4.931943597	11.72142399	10.99588972	7.646333012	MYO1C	17	1464186	1492812	-	8106	protein_coding	myosin IC [Source:HGNC Symbol;Acc:HGNC:7597]	-
ENSG00000156515	53.20582663	45.70695689	48.05532906	47.22656021	25.66108056	24.09609255	24.00046105	22.61918541	HK1	10	69269984	69401884	+	6296	protein_coding	hexokinase 1 [Source:HGNC Symbol;Acc:HGNC:4922]	-
ENSG00000118508	44.63575267	52.78910229	50.82520381	53.06536036	11.85937261	20.94666051	18.62629797	20.03725636	RAB32	6	146543693	146554965	+	1217	protein_coding	RAB32, member RAS oncogene family [Source:HGNC Symbol;Acc:HGNC:9772]	-
ENSG00000109790	81.39002572	64.08792098	56.90632309	60.53739636	5.940845677	6.768751694	6.350747499	8.067163484	KLHL5	4	39045039	39126857	+	5144	protein_coding	kelch like family member 5 [Source:HGNC Symbol;Acc:HGNC:6356]	-
ENSG00000182534	58.30857078	49.14556857	51.7725097	47.20677874	13.73204631	19.40856532	17.91698227	20.46017967	MXRA7	17	76672551	76711016	-	9257	protein_coding	matrix remodeling associated 7 [Source:HGNC Symbol;Acc:HGNC:7541]	-
ENSG00000159167	69.21054976	44.40359044	45.02504316	45.01433502	3.603844046	3.441169033	3.461109891	3.38333925	STC1	8	23841915	23854807	-	4149	protein_coding	stanniocalcin 1 [Source:HGNC Symbol;Acc:HGNC:11373]	-
ENSG00000119318	54.26518073	51.11957579	46.1712955	50.22341883	30.45157331	32.10458812	31.8635942	32.1033261	RAD23B	9	107283137	107332194	+	4615	protein_coding	RAD23 homolog B, nucleotide excision repair protein [Source:HGNC Symbol;Acc:HGNC:9813]	-
ENSG00000125817	30.30596445	48.36436095	54.3577752	52.57433443	35.07290055	28.94727103	29.84949918	24.75119576	CENPB	20	3783851	3786690	-	2840	protein_coding	centromere protein B [Source:HGNC Symbol;Acc:HGNC:1852]	-
ENSG00000132646	75.31454797	53.00953033	49.72009833	55.2670334	53.72577687	42.98783879	41.31961746	64.07521691	PCNA	20	5114953	5126626	-	1471	protein_coding	proliferating cell nuclear antigen [Source:HGNC Symbol;Acc:HGNC:8729]	-
ENSG00000138107	51.37236878	51.85706699	54.47865848	51.78146155	30.23036468	30.53422622	27.75595794	30.44010073	ACTR1A	10	102461881	102502711	-	4654	protein_coding	ARP1 actin related protein 1 homolog A [Source:HGNC Symbol;Acc:HGNC:167]	-
ENSG00000100201	40.58884416	38.14054698	37.40817568	36.36636811	81.8813352	76.65044843	84.57191254	65.65908329	DDX17	22	38483440	38507660	-	9995	protein_coding	DEAD-box helicase 17 [Source:HGNC Symbol;Acc:HGNC:2740]	-
ENSG00000168894	60.78383861	47.3177104	45.84866349	45.17993593	24.45650656	32.74895148	31.38236816	41.43596073	RNF181	2	85595725	85597613	+	1220	protein_coding	ring finger protein 181 [Source:HGNC Symbol;Acc:HGNC:28037]	-
ENSG00000134686	43.04120405	49.28130967	54.13616471	50.0447813	35.18520225	32.93362763	33.47771876	30.01895679	PHC2	1	33323623	33431052	-	4975	protein_coding	polyhomeotic homolog 2 [Source:HGNC Symbol;Acc:HGNC:3183]	-
ENSG00000120889	46.97623525	50.59110503	51.19545789	51.1423543	21.55757632	30.68922642	30.48579998	25.12244698	TNFRSF10B	8	23020133	23069179	-	5158	protein_coding	TNF receptor superfamily member 10b [Source:HGNC Symbol;Acc:HGNC:11905]	-
ENSG00000168090	62.2899919	51.03534102	53.36911413	53.40120797	20.94513625	24.62782317	22.24073886	26.35660993	COPS6	7	100088954	100092200	+	2807	protein_coding	COP9 signalosome subunit 6 [Source:HGNC Symbol;Acc:HGNC:21749]	-
ENSG00000101150	57.52031241	51.00999388	51.16806065	51.27480342	19.50707229	24.99532883	22.76418761	23.1922974	TPD52L2	20	63865228	63891545	+	4694	protein_coding	tumor protein D52 like 2 [Source:HGNC Symbol;Acc:HGNC:12007]	-
ENSG00000185201	33.04353036	50.77162251	56.79929299	47.78650063	8.40228485	14.2526361	10.810885	13.75622098	IFITM2	11	307631	315272	+	1543	protein_coding	interferon induced transmembrane protein 2 [Source:HGNC Symbol;Acc:HGNC:5413]	-
ENSG00000101856	52.4864543	41.11515871	42.27929989	42.40830223	51.28188962	54.16819091	52.39328121	72.2438586	PGRMC1	X	119236245	119244466	+	1919	protein_coding	progesterone receptor membrane component 1 [Source:HGNC Symbol;Acc:HGNC:16090]	-
ENSG00000180914	59.99872228	49.67343446	42.52687445	54.87128722	0.700515768	3.407788705	2.801611	3.532541546	OXTR	3	8750408	8769628	-	4514	protein_coding	oxytocin receptor [Source:HGNC Symbol;Acc:HGNC:8529]	-
ENSG00000198931	23.83522254	50.69442259	55.2510095	52.10227974	16.03487864	22.0574022	20.03177092	15.68884944	APRT	16	88809339	88811944	-	1803	protein_coding	adenine phosphoribosyltransferase [Source:HGNC Symbol;Acc:HGNC:626]	-
ENSG00000104805	32.95875149	42.24091817	48.72437323	44.54604003	32.57477373	43.92122464	43.73675055	36.592419	NUCB1	19	48900050	48923372	+	3937	protein_coding	nucleobindin 1 [Source:HGNC Symbol;Acc:HGNC:8043]	-
ENSG00000108106	42.89923438	55.28553304	55.14814888	62.05363236	27.56897465	23.03634087	22.03440428	25.12917679	UBE2S	19	55399745	55407777	-	2788	protein_coding	ubiquitin conjugating enzyme E2 S [Source:HGNC Symbol;Acc:HGNC:17895]	-
ENSG00000073921	70.70395131	50.97485527	45.60338183	49.0852938	20.02322353	25.73239036	24.07212692	29.87117478	PICALM	11	85957684	86069882	-	5833	protein_coding	phosphatidylinositol binding clathrin assembly protein [Source:HGNC Symbol;Acc:HGNC:15514]	-
ENSG00000105568	41.5709564	46.19346392	49.27893412	47.65517658	36.81222807	35.72340626	33.27457866	33.45355546	PPP2R1A	19	52190039	52229533	+	7437	protein_coding	protein phosphatase 2 scaffold subunit Aalpha [Source:HGNC Symbol;Acc:HGNC:9302]	-
ENSG00000063244	31.86599272	50.08556492	54.09458889	53.91823044	38.16399446	36.46439291	37.25341459	24.20369731	U2AF2	19	55654146	55674715	+	4115	protein_coding	U2 small nuclear RNA auxiliary factor 2 [Source:HGNC Symbol;Acc:HGNC:23156]	-
ENSG00000144136	57.61948959	56.50430135	58.99247692	56.96320712	22.36793196	34.19321142	31.84769632	35.15096591	SLC20A1	2	112645857	112663827	+	5577	protein_coding	solute carrier family 20 member 1 [Source:HGNC Symbol;Acc:HGNC:10946]	-
ENSG00000142230	60.79979645	56.91766445	55.50793998	55.29949791	27.3487108	25.40141108	24.28540021	27.76085062	SAE1	19	47113274	47210636	+	3396	protein_coding	SUMO1 activating enzyme subunit 1 [Source:HGNC Symbol;Acc:HGNC:30660]	-
ENSG00000119421	32.63983035	51.79530455	54.05279034	51.25397975	30.80238262	35.19694869	32.76940622	29.47043579	NDUFA8	9	122144058	122159819	-	844	protein_coding	NADH:ubiquinone oxidoreductase subunit A8 [Source:HGNC Symbol;Acc:HGNC:7692]	-
ENSG00000166913	67.67974314	50.23313834	48.1831038	50.4275986	25.1234617	27.45198078	25.64601639	36.7987317	YWHAB	20	44885676	44908532	+	7933	protein_coding	tyrosine 3-monooxygenase/tryptophan 5-monooxygenase activation protein beta [Source:HGNC Symbol;Acc:HGNC:12849]	-
ENSG00000130522	28.83847461	32.02225121	41.54359721	42.33481283	49.86516827	47.7372246	44.72313985	45.40275161	JUND	19	18279760	18281622	-	1863	protein_coding	JunD proto-oncogene, AP-1 transcription factor subunit [Source:HGNC Symbol;Acc:HGNC:6206]	TF_bZIP
ENSG00000176619	37.35315021	53.9758741	58.8276079	57.18389646	29.06074298	23.12982526	24.64317261	16.19235359	LMNB2	19	2427638	2456996	-	5432	protein_coding	lamin B2 [Source:HGNC Symbol;Acc:HGNC:6638]	-
ENSG00000103187	53.73203277	54.03082764	56.82915665	55.0578191	13.3275145	21.29126936	18.76000853	21.21718775	COTL1	16	84565594	84618077	-	6762	protein_coding	coactosin like F-actin binding protein 1 [Source:HGNC Symbol;Acc:HGNC:18304]	-
ENSG00000141985	32.24660592	46.10867578	54.04773767	52.62118925	21.18301023	25.22152932	24.47052947	17.44707778	SH3GL1	19	4360370	4400547	-	3685	protein_coding	SH3 domain containing GRB2 like 1, endophilin A2 [Source:HGNC Symbol;Acc:HGNC:10830]	-
ENSG00000179271	43.50258608	40.93301617	49.33682203	52.45003583	18.37857085	21.90381457	19.09923964	21.85910867	GADD45GIP1	19	12953119	12957236	-	1782	protein_coding	GADD45G interacting protein 1 [Source:HGNC Symbol;Acc:HGNC:29996]	-
ENSG00000105472	17.96224157	45.88482782	52.89805504	48.35087438	1.660555495	2.084911364	1.712919792	1.530083254	CLEC11A	19	50723329	50725718	+	1469	protein_coding	C-type lectin domain containing 11A [Source:HGNC Symbol;Acc:HGNC:10576]	-
ENSG00000253368	33.98663854	46.2560951	52.25302864	49.64513894	4.800801887	6.188214117	5.565726394	4.925572748	TRNP1	1	26993707	27000898	+	1976	protein_coding	TMF1-regulated nuclear protein 1 [Source:HGNC Symbol;Acc:HGNC:34348]	-
ENSG00000112972	48.19406577	44.255186	40.22288529	42.9194431	58.09500238	34.78209962	36.24262821	37.0833242	HMGCS1	5	43289395	43313512	-	4702	protein_coding	3-hydroxy-3-methylglutaryl-CoA synthase 1 [Source:HGNC Symbol;Acc:HGNC:5007]	-
ENSG00000116489	71.82927701	55.59222593	46.2127555	52.62092335	17.14505678	22.12480049	20.07434876	30.39503498	CAPZA1	1	112619173	112671619	+	4130	protein_coding	capping actin protein of muscle Z-line subunit alpha 1 [Source:HGNC Symbol;Acc:HGNC:1488]	-
ENSG00000205581	47.17080189	48.95362585	46.80484865	51.1949749	40.73739077	41.60129832	40.22937851	41.81496014	HMGN1	21	39342315	39349647	-	5102	protein_coding	high mobility group nucleosome binding domain 1 [Source:HGNC Symbol;Acc:HGNC:4984]	-
ENSG00000124562	46.73641829	55.45576028	53.20770867	52.18933542	28.05199288	30.56585557	27.68837964	34.09016039	SNRPC	6	34757406	34773794	+	1277	protein_coding	small nuclear ribonucleoprotein polypeptide C [Source:HGNC Symbol;Acc:HGNC:11157]	-
ENSG00000183291	57.99368841	49.55853094	43.75042112	48.55161327	30.20102299	37.46640556	34.40571917	49.86607864	SELENOF	1	86862445	86914424	-	2201	protein_coding	selenoprotein F [Source:HGNC Symbol;Acc:HGNC:17705]	-
ENSG00000104964	20.55146756	43.65835975	46.08596185	46.23517287	36.23751483	32.23409775	30.97403696	19.79580424	AES	19	3052910	3063107	-	5298	protein_coding	amino-terminal enhancer of split [Source:HGNC Symbol;Acc:HGNC:307]	-
ENSG00000175573	30.71178755	45.67761139	51.12415593	50.71412815	18.91838671	20.64812047	19.64726782	16.68917493	C11orf68	11	65916808	65919117	-	1761	protein_coding	chromosome 11 open reading frame 68 [Source:HGNC Symbol;Acc:HGNC:28801]	-
ENSG00000184900	49.66513577	48.15711682	49.53831347	48.69706629	21.49532854	21.81430236	19.3497638	21.49958448	SUMO3	21	44805617	44818779	-	2732	protein_coding	small ubiquitin-like modifier 3 [Source:HGNC Symbol;Acc:HGNC:11124]	-
ENSG00000147123	50.40616045	44.08340746	49.69889095	45.87799018	31.55438201	32.88565892	30.19755295	47.4038946	NDUFB11	X	47142216	47145504	-	1418	protein_coding	NADH:ubiquinone oxidoreductase subunit B11 [Source:HGNC Symbol;Acc:HGNC:20372]	-
ENSG00000134824	34.81637376	37.78299485	40.92966058	41.41238071	33.8881387	35.47360407	34.52315447	26.81447088	FADS2	11	61792980	61867354	+	11026	protein_coding	fatty acid desaturase 2 [Source:HGNC Symbol;Acc:HGNC:3575]	-
ENSG00000100401	44.00421049	51.8897626	54.78093124	56.81919219	14.15254236	15.29033586	14.28966602	12.50154143	RANGAP1	22	41245611	41286251	-	5348	protein_coding	Ran GTPase activating protein 1 [Source:HGNC Symbol;Acc:HGNC:9854]	-
ENSG00000007520	30.97961405	44.68707977	51.62781626	49.93464833	27.38379015	32.60613261	29.16125128	27.84069152	TSR3	16	1349240	1351911	-	1243	protein_coding	TSR3, acp transferase ribosome maturation factor [Source:HGNC Symbol;Acc:HGNC:14175]	-
ENSG00000130725	35.39314484	45.88655395	50.79541077	52.41820838	29.81533823	31.45452265	29.59408546	21.06567343	UBE2M	19	58555712	58558960	-	1831	protein_coding	ubiquitin conjugating enzyme E2 M [Source:HGNC Symbol;Acc:HGNC:12491]	-
ENSG00000114480	47.70476165	34.4485202	30.47002918	35.63192812	4.014139009	6.76458234	6.137204888	7.549361868	GBE1	3	81489699	81762161	-	5171	protein_coding	1,4-alpha-glucan branching enzyme 1 [Source:HGNC Symbol;Acc:HGNC:4180]	-
ENSG00000137831	76.84208431	54.55577064	46.85417025	52.57881541	2.872726104	3.064565601	3.201403017	4.486595946	UACA	15	70654554	70763593	-	11031	protein_coding	uveal autoantigen with coiled-coil domains and ankyrin repeats [Source:HGNC Symbol;Acc:HGNC:15947]	-
ENSG00000146701	53.96848652	49.93825317	50.33736062	49.401551	19.29261708	22.5663811	20.90564268	29.22991209	MDH2	7	76048051	76067508	+	3641	protein_coding	malate dehydrogenase 2 [Source:HGNC Symbol;Acc:HGNC:6971]	-
ENSG00000088247	32.62078363	47.90185957	49.51175247	48.6305998	45.58410566	37.65845751	38.82513019	23.61648094	KHSRP	19	6413348	6424794	-	4563	protein_coding	KH-type splicing regulatory protein [Source:HGNC Symbol;Acc:HGNC:6316]	-
ENSG00000162576	21.48520839	48.4164513	60.39678023	51.01683161	14.09325881	32.48854078	30.00475699	18.23646248	MXRA8	1	1352689	1361777	-	3622	protein_coding	matrix remodeling associated 8 [Source:HGNC Symbol;Acc:HGNC:7542]	-
ENSG00000099783	49.12326052	51.90220449	46.11224637	53.47577677	39.57286979	38.34458544	35.40512338	41.82006093	HNRNPM	19	8444767	8489114	+	5614	protein_coding	heterogeneous nuclear ribonucleoprotein M [Source:HGNC Symbol;Acc:HGNC:5046]	-
ENSG00000168439	61.40504732	52.7485474	52.34757949	51.02896453	22.04342551	24.42252369	23.56921471	22.89846604	STIP1	11	64185272	64204543	+	4657	protein_coding	stress induced phosphoprotein 1 [Source:HGNC Symbol;Acc:HGNC:11387]	-
ENSG00000155115	51.9992455	50.09220246	45.70794838	56.91579586	37.65849529	39.88368696	35.45544129	45.90696196	GTF3C6	6	110958560	110967890	+	1067	protein_coding	general transcription factor IIIC subunit 6 [Source:HGNC Symbol;Acc:HGNC:20872]	-
ENSG00000184640	33.13682765	44.02843362	50.05263163	46.78452726	34.42333221	30.29114226	31.04342796	25.77444	Sep-09	17	77280569	77500596	+	12844	protein_coding	septin 9 [Source:HGNC Symbol;Acc:HGNC:7323]	-
ENSG00000120438	72.84991501	55.89220869	46.45325867	53.5240763	24.7953447	26.17230892	23.31159496	32.9362461	TCP1	6	159778498	159789749	-	4929	protein_coding	t-complex 1 [Source:HGNC Symbol;Acc:HGNC:11655]	-
ENSG00000065154	52.02117602	50.84411145	48.08902271	48.76594522	16.64663952	19.91507609	19.68804314	23.44527676	OAT	10	124397303	124418976	-	3388	protein_coding	ornithine aminotransferase [Source:HGNC Symbol;Acc:HGNC:8091]	-
ENSG00000140564	34.37990483	46.66790959	54.69484842	48.91681953	13.07521274	20.7096872	20.41200997	14.6163147	FURIN	15	90868592	90883458	+	4728	protein_coding	furin, paired basic amino acid cleaving enzyme [Source:HGNC Symbol;Acc:HGNC:8568]	-
ENSG00000071967	47.06028438	45.57358452	45.51377222	41.44774953	13.23517161	22.81897764	21.31488148	24.25260712	CYBRD1	2	171522247	171558133	+	5176	protein_coding	cytochrome b reductase 1 [Source:HGNC Symbol;Acc:HGNC:20797]	-
ENSG00000113328	56.24458912	47.23800518	42.5960353	44.56725149	26.06654664	27.60245775	26.25328027	41.36823378	CCNG1	5	163437569	163446151	+	3096	protein_coding	cyclin G1 [Source:HGNC Symbol;Acc:HGNC:1592]	-
ENSG00000148672	52.87743264	45.97883426	45.11849742	43.76236366	44.33885731	35.04927613	34.91441838	41.7946613	GLUD1	10	87050486	87094866	-	3519	protein_coding	glutamate dehydrogenase 1 [Source:HGNC Symbol;Acc:HGNC:4335]	-
ENSG00000160932	34.00070544	46.95368526	55.6044437	50.96494337	8.872096642	14.55828313	12.67013612	13.64647376	LY6E	8	143017982	143023832	+	2640	protein_coding	lymphocyte antigen 6 family member E [Source:HGNC Symbol;Acc:HGNC:6727]	-
ENSG00000183684	50.9731497	52.52590711	50.40284371	52.89161972	31.88531861	29.99210062	26.94280871	29.66494716	ALYREF	17	81887844	81891586	-	1574	protein_coding	Aly/REF export factor [Source:HGNC Symbol;Acc:HGNC:19071]	-
ENSG00000057019	59.11684558	47.03144779	44.17408406	47.57139654	19.78383622	21.61869886	21.00324171	23.37513924	DCBLD2	3	98795941	98901689	-	11274	protein_coding	discoidin, CUB and LCCL domain containing 2 [Source:HGNC Symbol;Acc:HGNC:24627]	-
ENSG00000084733	47.76053114	44.36032193	43.66959834	44.08039878	37.78952802	41.88307573	40.64199854	45.53363037	RAB10	2	26034107	26137454	+	3631	protein_coding	RAB10, member RAS oncogene family [Source:HGNC Symbol;Acc:HGNC:9759]	-
ENSG00000186480	62.23138815	39.41685367	40.71113202	43.35393637	14.76484898	16.42880091	17.52599736	23.12177656	INSIG1	7	155297776	155310235	+	3650	protein_coding	insulin induced gene 1 [Source:HGNC Symbol;Acc:HGNC:6083]	-
ENSG00000171246	52.96982093	62.46351802	64.50199445	64.92719666	2.436242484	3.820263501	3.508010598	2.606687592	NPTX1	17	80467148	80477843	-	6703	protein_coding	neuronal pentraxin 1 [Source:HGNC Symbol;Acc:HGNC:7952]	-
ENSG00000182054	45.4238799	40.60147651	44.29392672	40.54386391	35.14813505	31.23602906	30.2563407	34.57999746	IDH2	15	90083045	90102504	-	2814	protein_coding	isocitrate dehydrogenase (NADP(+)) 2, mitochondrial [Source:HGNC Symbol;Acc:HGNC:5383]	-
ENSG00000152558	49.87319151	42.72058412	38.06215577	40.35248735	58.14586888	41.37819619	41.96506046	50.52701242	TMEM123	11	102396332	102470384	-	4647	protein_coding	transmembrane protein 123 [Source:HGNC Symbol;Acc:HGNC:30138]	-
ENSG00000136628	73.44316311	54.38264064	42.72382033	51.41330848	16.89231251	20.15485268	19.46713293	25.10318628	EPRS	1	219968601	220046658	-	5450	protein_coding	glutamyl-prolyl-tRNA synthetase [Source:HGNC Symbol;Acc:HGNC:3418]	-
ENSG00000074695	56.05127302	45.49735023	42.04562336	45.52730032	10.2202247	16.38202789	15.68803763	16.5419414	LMAN1	18	59327823	59359962	-	6767	protein_coding	lectin, mannose binding 1 [Source:HGNC Symbol;Acc:HGNC:6631]	-
ENSG00000090273	39.3230265	50.58083359	50.02955501	54.45893968	22.98205402	24.36654806	23.36301899	21.04130324	NUDC	1	26900238	26946862	+	2856	protein_coding	nuclear distribution C, dynein complex regulator [Source:HGNC Symbol;Acc:HGNC:8045]	-
ENSG00000082153	58.76762911	50.52372896	41.42913554	49.03425206	22.1675829	21.84036195	21.84767589	27.77716613	BZW1	2	200810594	200827338	+	8085	protein_coding	basic leucine zipper and W2 domains 1 [Source:HGNC Symbol;Acc:HGNC:18380]	-
ENSG00000177156	56.13417898	48.9849595	49.43794289	49.61325818	21.63956981	30.7296524	29.78417543	37.11694815	TALDO1	11	747329	765024	+	3005	protein_coding	transaldolase 1 [Source:HGNC Symbol;Acc:HGNC:11559]	-
ENSG00000165283	55.25928847	47.49740575	49.65864002	47.88970609	23.587145	29.44177154	26.49650522	34.07302207	STOML2	9	35099776	35103195	-	1806	protein_coding	stomatin like 2 [Source:HGNC Symbol;Acc:HGNC:14559]	-
ENSG00000100234	41.12363732	41.39722918	49.17925302	40.26529143	10.74619147	30.24217915	26.08419776	27.12425502	TIMP3	22	32801701	32863043	+	4603	protein_coding	TIMP metallopeptidase inhibitor 3 [Source:HGNC Symbol;Acc:HGNC:11822]	-
ENSG00000100353	67.2172342	45.49912432	45.86497548	45.62750577	21.89293727	25.15549111	23.00317909	30.92647881	EIF3D	22	36510850	36529436	-	4070	protein_coding	eukaryotic translation initiation factor 3 subunit D [Source:HGNC Symbol;Acc:HGNC:3278]	-
ENSG00000115641	53.63032389	50.05343351	48.45154624	49.40659474	1.864607081	4.858626239	4.265734467	4.966738305	FHL2	2	105357712	105438513	-	6626	protein_coding	four and a half LIM domains 2 [Source:HGNC Symbol;Acc:HGNC:3703]	-
ENSG00000155368	40.96310839	46.68526962	42.90470125	45.96190206	46.6586299	37.78661225	38.75867407	36.8651489	DBI	2	119366921	119372560	+	2509	protein_coding	diazepam binding inhibitor, acyl-CoA binding protein [Source:HGNC Symbol;Acc:HGNC:2690]	-
ENSG00000107874	28.9590591	40.94299794	44.78669397	45.40091858	35.87946934	34.62366594	32.50736746	33.26365949	CUEDC2	10	102423245	102432661	-	1412	protein_coding	CUE domain containing 2 [Source:HGNC Symbol;Acc:HGNC:28352]	-
ENSG00000188486	27.89952874	41.0001145	49.1537026	52.09954646	62.88990983	44.75780086	41.70413129	45.61494742	H2AFX	11	119093854	119095467	-	1614	protein_coding	H2A histone family member X [Source:HGNC Symbol;Acc:HGNC:4739]	-
ENSG00000105202	38.95049255	46.09124659	49.36362046	49.07447393	25.23715473	23.58974168	21.74197455	22.31708311	FBL	19	39834458	39846414	-	2173	protein_coding	fibrillarin [Source:HGNC Symbol;Acc:HGNC:3599]	-
ENSG00000169439	50.75222127	39.30800502	38.23048737	38.52201529	48.3800034	62.84493313	59.0936526	84.67366024	SDC2	8	96493351	96611780	+	4536	protein_coding	syndecan 2 [Source:HGNC Symbol;Acc:HGNC:10659]	-
ENSG00000137575	52.32667772	47.9824754	41.27102249	45.51943598	34.54175475	33.93485129	31.04443677	43.58979001	SDCBP	8	58552924	58582860	+	4778	protein_coding	syndecan binding protein [Source:HGNC Symbol;Acc:HGNC:10662]	-
ENSG00000167900	53.09805527	52.51101188	57.0257403	57.15193212	6.711663781	5.555942203	5.373476899	5.457831616	TK1	17	78174075	78187233	-	1861	protein_coding	thymidine kinase 1 [Source:HGNC Symbol;Acc:HGNC:11830]	-
ENSG00000129353	38.95707982	41.34728333	45.09174402	41.03893885	26.8346137	28.51579298	27.67235036	26.81476879	SLC44A2	19	10602457	10644559	+	5216	protein_coding	solute carrier family 44 member 2 [Source:HGNC Symbol;Acc:HGNC:17292]	-
ENSG00000105953	43.51206184	47.62748725	51.87370118	47.19824164	13.36556234	16.1019769	15.5008726	14.31415242	OGDH	7	44606572	44709066	+	5210	protein_coding	oxoglutarate dehydrogenase [Source:HGNC Symbol;Acc:HGNC:8124]	-
ENSG00000145494	43.82067607	45.45171219	47.80523521	51.18182924	37.12550803	35.67686178	33.38275265	33.15874431	NDUFS6	5	1801400	1816605	+	1451	protein_coding	NADH:ubiquinone oxidoreductase subunit S6 [Source:HGNC Symbol;Acc:HGNC:7713]	-
ENSG00000180340	37.43856708	44.09853676	53.83771444	49.06472587	19.97718964	19.95330896	19.66870191	16.8773708	FZD2	17	44557459	44559570	+	2112	protein_coding	frizzled class receptor 2 [Source:HGNC Symbol;Acc:HGNC:4040]	-
ENSG00000042493	34.43109412	46.56102775	50.86467517	46.70705914	8.724486475	13.81508206	11.92356142	11.09441307	CAPG	2	85394748	85418432	-	2607	protein_coding	capping actin protein, gelsolin like [Source:HGNC Symbol;Acc:HGNC:1474]	-
ENSG00000198356	42.70744836	44.50967291	49.59448325	45.47820908	40.08716626	39.67186379	36.70055257	36.40216182	ASNA1	19	12737139	12748323	+	1652	protein_coding	arsA arsenite transporter, ATP-binding, homolog 1 (bacterial) [Source:HGNC Symbol;Acc:HGNC:752]	-
ENSG00000108561	62.42027631	56.04540604	52.89116285	55.12400395	20.93253403	22.16021343	21.46910275	24.63734479	C1QBP	17	5432777	5448830	-	2335	protein_coding	complement C1q binding protein [Source:HGNC Symbol;Acc:HGNC:1243]	-
ENSG00000007080	20.79332562	42.79563632	50.43975111	49.3780801	26.15150755	29.27063328	26.80145713	15.35420632	CCDC124	19	17933016	17943991	+	1660	protein_coding	coiled-coil domain containing 124 [Source:HGNC Symbol;Acc:HGNC:25171]	-
ENSG00000110108	39.85646962	51.58227986	58.63273251	56.17459673	9.29214511	11.27148954	9.811155604	10.11621818	TMEM109	11	60913874	60923443	+	2421	protein_coding	transmembrane protein 109 [Source:HGNC Symbol;Acc:HGNC:28771]	-
ENSG00000092010	63.5598051	47.75582591	44.52524566	44.48768576	24.07042303	28.31639401	24.15236307	41.90923529	PSME1	14	24136158	24138967	+	1781	protein_coding	proteasome activator subunit 1 [Source:HGNC Symbol;Acc:HGNC:9568]	-
ENSG00000136068	57.78517568	45.10450387	47.47195896	46.52970029	4.90520989	8.480381379	9.188652916	5.827021673	FLNB	3	58008400	58172251	+	13952	protein_coding	filamin B [Source:HGNC Symbol;Acc:HGNC:3755]	-
ENSG00000100219	55.43240486	52.43688481	50.39986609	53.91856641	10.00286348	22.04703015	20.56017751	27.2831223	XBP1	22	28794555	28800597	-	3028	protein_coding	X-box binding protein 1 [Source:HGNC Symbol;Acc:HGNC:12801]	TF_bZIP
ENSG00000163931	49.5389557	46.09983407	51.23390836	47.51833492	24.46350346	38.40677973	36.0461968	37.6317197	TKT	3	53224707	53256052	-	9507	protein_coding	transketolase [Source:HGNC Symbol;Acc:HGNC:11834]	-
ENSG00000150779	45.33654429	48.59759196	52.98889031	50.9344258	28.92095912	33.10039796	30.78933306	29.11546791	TIMM8B	11	112084800	112086798	-	1166	protein_coding	translocase of inner mitochondrial membrane 8 homolog B [Source:HGNC Symbol;Acc:HGNC:11818]	-
ENSG00000138448	53.59679593	45.07844618	45.36721192	44.02294833	30.96549653	34.6332693	35.9024626	40.126387	ITGAV	2	186590065	186680901	+	8211	protein_coding	integrin subunit alpha V [Source:HGNC Symbol;Acc:HGNC:6150]	-
ENSG00000005893	51.77025551	40.53097429	39.85622824	39.8579114	41.11453302	42.62653677	42.37135641	53.67929236	LAMP2	X	120427827	120469365	-	5526	protein_coding	lysosomal associated membrane protein 2 [Source:HGNC Symbol;Acc:HGNC:6501]	-
ENSG00000174851	45.09970685	41.79978717	48.29820644	46.4319339	15.10540434	21.5414582	18.73571755	19.50469395	YIF1A	11	66284580	66289170	-	2370	protein_coding	Yip1 interacting factor homolog A, membrane trafficking protein [Source:HGNC Symbol;Acc:HGNC:16688]	-
ENSG00000112378	59.67435332	48.53793207	48.8703485	46.30618824	2.611414545	4.283545167	3.569835818	5.560658479	PERP	6	138088505	138107511	-	4290	protein_coding	PERP, TP53 apoptosis effector [Source:HGNC Symbol;Acc:HGNC:17637]	-
ENSG00000139278	78.52990658	50.83696427	43.83931591	49.5174439	6.164245221	12.70527481	11.39758263	16.81024969	GLIPR1	12	75480680	75503853	+	6273	protein_coding	GLI pathogenesis related 1 [Source:HGNC Symbol;Acc:HGNC:17001]	-
ENSG00000082781	32.11446563	35.69525365	39.837437	37.24612298	44.18529167	66.27672497	63.36356579	54.60845508	ITGB5	3	124761948	124901418	-	6447	protein_coding	integrin subunit beta 5 [Source:HGNC Symbol;Acc:HGNC:6160]	-
ENSG00000140575	66.61431196	44.85919376	42.24133802	43.02548465	21.05735736	22.67272802	23.80391147	26.83164185	IQGAP1	15	90388218	90502243	+	11535	protein_coding	IQ motif containing GTPase activating protein 1 [Source:HGNC Symbol;Acc:HGNC:6110]	-
ENSG00000204520	44.72238701	44.61410697	49.83121273	48.58860095	6.257234836	9.911919258	8.682279572	9.793595162	MICA	6	31399784	31415315	+	2386	protein_coding	MHC class I polypeptide-related sequence A [Source:HGNC Symbol;Acc:HGNC:7090]	-
ENSG00000143641	32.97788708	40.69437167	44.4302325	43.06138022	27.48433763	37.40762041	37.34967951	28.20987231	GALNT2	1	230057990	230282124	+	7743	protein_coding	polypeptide N-acetylgalactosaminyltransferase 2 [Source:HGNC Symbol;Acc:HGNC:4124]	-
ENSG00000162368	56.90586481	46.60254288	41.25882545	43.73608708	21.4584735	25.34047432	22.39180577	35.54701563	CMPK1	1	47333797	47378839	+	3844	protein_coding	cytidine/uridine monophosphate kinase 1 [Source:HGNC Symbol;Acc:HGNC:18170]	-
ENSG00000128606	55.24193471	37.0685988	31.98574695	37.15582737	14.08074492	18.48102549	17.02753845	27.9688783	LRRC17	7	102912991	102944949	+	2674	protein_coding	leucine rich repeat containing 17 [Source:HGNC Symbol;Acc:HGNC:16895]	-
ENSG00000137809	54.22868175	48.33010992	59.47119417	48.30574973	6.222549989	15.65163395	16.10931102	10.45593517	ITGA11	15	68296533	68432162	-	10864	protein_coding	integrin subunit alpha 11 [Source:HGNC Symbol;Acc:HGNC:6136]	-
ENSG00000067082	48.82752966	42.98056282	42.40558998	42.93353877	10.87572533	11.36212051	12.09158424	11.53665289	KLF6	10	3775996	3785281	-	6139	protein_coding	Kruppel like factor 6 [Source:HGNC Symbol;Acc:HGNC:2235]	zf-C2H2
ENSG00000116030	56.09517737	50.23786145	41.9232477	46.35100528	33.23282319	34.74430914	30.55332925	44.41804657	SUMO1	2	202206180	202238608	-	2164	protein_coding	small ubiquitin-like modifier 1 [Source:HGNC Symbol;Acc:HGNC:12502]	-
ENSG00000060718	26.44672513	31.29761518	32.99150016	29.85494625	17.82383483	37.41588239	37.61214067	34.31322438	COL11A1	1	102876467	103108872	-	9091	protein_coding	collagen type XI alpha 1 chain [Source:HGNC Symbol;Acc:HGNC:2186]	-
ENSG00000196683	25.73364993	48.60597575	46.57300865	48.61295653	32.22238796	33.58864608	30.62408731	27.61084471	TOMM7	7	22812628	22822852	-	1751	protein_coding	translocase of outer mitochondrial membrane 7 [Source:HGNC Symbol;Acc:HGNC:21648]	-
ENSG00000112308	40.43646449	42.29824581	41.95648384	43.52367306	41.53994838	45.50469158	45.49875864	50.12892818	C6orf62	6	24704861	24720836	-	4134	protein_coding	chromosome 6 open reading frame 62 [Source:HGNC Symbol;Acc:HGNC:20998]	-
ENSG00000100991	44.55244689	45.69855974	48.30435442	42.85781054	28.57285689	31.95092724	29.99636946	28.20493764	TRPC4AP	20	35002404	35092871	-	3226	protein_coding	transient receptor potential cation channel subfamily C member 4 associated protein [Source:HGNC Symbol;Acc:HGNC:16181]	-
ENSG00000135506	41.77726256	42.81082588	44.59104367	41.45528613	29.73534842	34.12112084	33.69424735	30.13118836	OS9	12	57693955	57721557	+	5169	protein_coding	OS9, endoplasmic reticulum lectin [Source:HGNC Symbol;Acc:HGNC:16994]	-
ENSG00000266412	60.00865348	50.89787079	46.37475365	46.99102547	27.50928585	27.65176306	26.99409314	36.29066489	NCOA4	10	46005088	46030714	-	4079	protein_coding	nuclear receptor coactivator 4 [Source:HGNC Symbol;Acc:HGNC:7671]	-
ENSG00000158747	15.710726	55.00427296	62.55643753	51.47106754	4.321357432	11.37315688	10.51425578	6.958142468	NBL1	1	19596979	19658456	+	3596	protein_coding	NBL1, DAN family BMP antagonist [Source:HGNC Symbol;Acc:HGNC:7650]	-
ENSG00000171604	39.59288095	36.90691043	43.43757004	38.22582347	30.12723366	44.39421877	42.94487633	52.79141723	CXXC5	5	139647299	139683882	+	3852	protein_coding	CXXC finger protein 5 [Source:HGNC Symbol;Acc:HGNC:26943]	-
ENSG00000274012	1.091993459	46.52144014	69.2269424	63.16650688	51.79867108	24.40976603	61.75006938	2.756603764	RN7SL2	14	49862550	49862849	-	300	misc_RNA	RNA, 7SL, cytoplasmic 2 [Source:HGNC Symbol;Acc:HGNC:23134]	-
ENSG00000213178	16.56149726	53.2089398	49.64078309	47.3085121	28.64645735	28.70085237	23.12056348	13.60200356	RPL22P1	3	169483671	169484080	-	410	processed_pseudogene	ribosomal protein L22 pseudogene 1 [Source:HGNC Symbol;Acc:HGNC:17998]	-
ENSG00000147955	45.56753631	46.37268076	52.03054118	50.93704169	14.84176086	14.30341653	14.93551799	12.21487936	SIGMAR1	9	34634722	34637809	-	2196	protein_coding	sigma non-opioid intracellular receptor 1 [Source:HGNC Symbol;Acc:HGNC:8157]	-
ENSG00000114019	49.67919928	45.40723737	47.23489402	49.31113385	7.299890056	10.87907511	10.2080291	9.191986532	AMOTL2	3	134355874	134375479	-	5984	protein_coding	angiomotin like 2 [Source:HGNC Symbol;Acc:HGNC:17812]	-
ENSG00000134153	43.68490207	51.99142005	50.11976617	49.1032003	20.8096583	27.78941393	25.17576748	25.06504773	EMC7	15	34084017	34101948	-	1538	protein_coding	ER membrane protein complex subunit 7 [Source:HGNC Symbol;Acc:HGNC:24301]	-
ENSG00000168159	25.17613812	35.83582536	36.54171024	37.77221264	27.8602813	30.24845364	29.49724209	25.67149788	RNF187	1	228487061	228495766	+	3285	protein_coding	ring finger protein 187 [Source:HGNC Symbol;Acc:HGNC:27146]	-
ENSG00000183010	35.44696213	41.05192098	46.31920505	46.86249687	8.154978615	16.18189487	13.78490694	10.84478692	PYCR1	17	81932384	81942412	-	2886	protein_coding	pyrroline-5-carboxylate reductase 1 [Source:HGNC Symbol;Acc:HGNC:9721]	-
ENSG00000197324	27.23562785	40.50206533	46.33299295	43.1618246	30.05622395	40.78806782	39.51664134	28.75089782	LRP10	14	22871613	22881580	+	7112	protein_coding	LDL receptor related protein 10 [Source:HGNC Symbol;Acc:HGNC:14553]	-
ENSG00000055070	26.36870278	49.30922716	50.49468887	47.12776219	23.70953791	23.02808116	21.77431529	12.48067754	SZRD1	1	16352575	16398145	+	4747	protein_coding	SUZ RNA binding domain containing 1 [Source:HGNC Symbol;Acc:HGNC:30232]	-
ENSG00000104852	19.20165504	36.77025636	40.08186759	40.9453517	57.20917513	59.88579347	59.72726763	33.91203901	SNRNP70	19	49085419	49108605	+	4684	protein_coding	small nuclear ribonucleoprotein U1 subunit 70 [Source:HGNC Symbol;Acc:HGNC:11150]	-
ENSG00000115107	41.8979755	50.08880092	53.6956457	48.87372959	5.055008561	8.717557247	7.817130572	6.823414705	STEAP3	2	119223831	119265652	+	4562	protein_coding	STEAP3 metalloreductase [Source:HGNC Symbol;Acc:HGNC:24592]	-
ENSG00000189403	47.61283266	47.65524556	43.59513588	46.62398004	48.08030486	35.97783598	34.98031053	44.99019838	HMGB1	13	30456704	30617597	-	7723	protein_coding	high mobility group box 1 [Source:HGNC Symbol;Acc:HGNC:4983]	HMG
ENSG00000115234	31.22919361	45.12151433	47.2820936	46.8849968	23.07255733	26.44712428	25.36213977	22.62955138	SNX17	2	27370496	27377533	+	3765	protein_coding	sorting nexin 17 [Source:HGNC Symbol;Acc:HGNC:14979]	-
ENSG00000135052	41.05265019	38.2101536	37.86793885	40.27728593	53.2090415	53.0848136	52.55187673	56.15498771	GOLM1	9	86026146	86100173	-	4233	protein_coding	golgi membrane protein 1 [Source:HGNC Symbol;Acc:HGNC:15451]	-
ENSG00000204469	28.80471053	39.62886164	46.03230915	42.33291952	40.41309335	36.20827857	40.25703984	22.16077257	PRRC2A	6	31620720	31637771	+	9115	protein_coding	proline rich coiled-coil 2A [Source:HGNC Symbol;Acc:HGNC:13918]	-
ENSG00000133142	22.70879604	45.14106833	39.17728075	45.25452341	32.982938	29.5853227	29.32477304	20.18567612	TCEAL4	X	103576231	103587736	+	2518	protein_coding	transcription elongation factor A like 4 [Source:HGNC Symbol;Acc:HGNC:26121]	-
ENSG00000026508	52.59120839	41.55340859	39.47471941	41.16828123	31.15031305	41.67336878	37.53394547	43.85910642	CD44	11	35138870	35232402	+	10004	protein_coding	CD44 molecule (Indian blood group) [Source:HGNC Symbol;Acc:HGNC:1681]	-
ENSG00000004059	40.19168386	39.58385188	42.95696426	40.4980757	29.05719829	32.51747217	30.15556005	38.48795947	ARF5	7	127588345	127591705	+	1871	protein_coding	ADP ribosylation factor 5 [Source:HGNC Symbol;Acc:HGNC:658]	-
ENSG00000115758	65.82464862	49.68985556	44.29311443	48.99053341	47.96614819	48.45362764	45.38669274	64.37838615	ODC1	2	10439968	10448504	-	2968	protein_coding	ornithine decarboxylase 1 [Source:HGNC Symbol;Acc:HGNC:8109]	-
ENSG00000123091	44.98725602	40.9767133	39.61368757	40.2717255	26.15332058	33.7455065	31.32217001	43.99182619	RNF11	1	51236271	51273455	+	3122	protein_coding	ring finger protein 11 [Source:HGNC Symbol;Acc:HGNC:10056]	-
ENSG00000179820	62.10788774	40.80781351	46.29257441	49.4229361	6.262796135	15.67789362	13.88882218	17.82344118	MYADM	19	53866223	53876437	+	3675	protein_coding	myeloid associated differentiation marker [Source:HGNC Symbol;Acc:HGNC:7544]	-
ENSG00000105825	74.07655448	63.21658309	65.18741351	64.61022118	1.128489335	3.331430086	2.288908837	3.39970062	TFPI2	7	93885396	93890991	-	2682	protein_coding	tissue factor pathway inhibitor 2 [Source:HGNC Symbol;Acc:HGNC:11761]	-
ENSG00000087077	20.56654997	39.95685695	47.79426127	46.26535818	26.27045918	33.73671419	30.85041629	21.03815534	TRIP6	7	100867138	100873454	+	2802	protein_coding	thyroid hormone receptor interactor 6 [Source:HGNC Symbol;Acc:HGNC:12311]	-
ENSG00000135387	59.23405091	43.07901137	40.68174525	42.05348624	39.49796134	39.79674112	38.35960006	48.5067615	CAPRIN1	11	34051683	34101156	+	7689	protein_coding	cell cycle associated protein 1 [Source:HGNC Symbol;Acc:HGNC:6743]	-
ENSG00000104812	43.71153538	29.38502693	32.91785132	34.12002812	7.282406085	8.314189453	7.913566602	6.996633705	GYS1	19	48968125	48993310	-	4246	protein_coding	glycogen synthase 1 [Source:HGNC Symbol;Acc:HGNC:4706]	-
ENSG00000120885	8.422226129	8.505627116	8.402242254	8.643403811	179.2284582	154.6181108	154.09364	183.3451752	CLU	8	27596917	27615031	-	6616	protein_coding	clusterin [Source:HGNC Symbol;Acc:HGNC:2095]	-
ENSG00000072778	24.3395272	35.22976706	35.16842511	34.89007577	42.88441927	52.8959521	50.37998083	38.3601387	ACADVL	17	7217125	7225273	+	4865	protein_coding	acyl-CoA dehydrogenase very long chain [Source:HGNC Symbol;Acc:HGNC:92]	-
ENSG00000168461	50.92628417	44.32649505	46.59744064	41.09351744	34.5147641	34.06391597	32.58857554	36.4001673	RAB31	18	9708165	9862551	+	5586	protein_coding	RAB31, member RAS oncogene family [Source:HGNC Symbol;Acc:HGNC:9771]	-
ENSG00000197712	56.78749137	42.97239003	43.4320542	43.36120426	5.763740686	11.81897001	10.80817781	12.88559787	FAM114A1	4	38867677	38945739	+	4871	protein_coding	family with sequence similarity 114 member A1 [Source:HGNC Symbol;Acc:HGNC:25087]	-
ENSG00000134440	57.95365808	48.65983253	39.65862377	49.08067418	27.45305705	32.22467116	30.50363306	38.69627196	NARS	18	57600656	57622213	-	4089	protein_coding	asparaginyl-tRNA synthetase [Source:HGNC Symbol;Acc:HGNC:7643]	-
ENSG00000142627	39.14792613	44.76756741	50.80082429	49.4691841	15.97736594	26.82087644	25.32739897	20.30221057	EPHA2	1	16124337	16156087	-	4159	protein_coding	EPH receptor A2 [Source:HGNC Symbol;Acc:HGNC:3386]	-
ENSG00000130770	29.87533485	44.67466122	43.0296006	45.83285058	25.21581506	28.26502905	25.06529932	18.48854382	ATP5IF1	1	28236109	28246906	+	2225	protein_coding	ATP synthase inhibitory factor subunit 1 [Source:HGNC Symbol;Acc:HGNC:871]	-
ENSG00000116560	37.20499225	38.78194869	38.92034535	40.09655971	60.35673073	50.45959287	52.10359643	51.92368066	SFPQ	1	35176378	35193148	-	7426	protein_coding	splicing factor proline and glutamine rich [Source:HGNC Symbol;Acc:HGNC:10774]	-
ENSG00000181524	49.73038665	41.72068281	41.1908529	44.1499763	17.70448419	20.45725025	17.93073045	21.45648097	RPL24P4	6	42956345	42956765	-	421	processed_pseudogene	ribosomal protein L24 pseudogene 4 [Source:HGNC Symbol;Acc:HGNC:21371]	-
ENSG00000184216	31.50854318	43.8021773	46.48292446	45.57035882	17.11074107	21.85969814	20.98724604	15.61861706	IRAK1	X	154010500	154019980	-	4001	protein_coding	interleukin 1 receptor associated kinase 1 [Source:HGNC Symbol;Acc:HGNC:6112]	-
ENSG00000146674	31.61245161	28.84990155	29.8958618	26.4066453	5.875192052	69.7442038	60.45398727	77.59573087	IGFBP3	7	45912245	45921874	-	4571	protein_coding	insulin like growth factor binding protein 3 [Source:HGNC Symbol;Acc:HGNC:5472]	-
ENSG00000003989	66.13370083	50.90640338	45.55579436	50.32024562	0.351442817	0.302962738	0.312826698	0.337986741	SLC7A2	8	17497088	17570573	+	7905	protein_coding	solute carrier family 7 member 2 [Source:HGNC Symbol;Acc:HGNC:11060]	-
ENSG00000198258	24.8463085	40.93207332	47.64505772	48.33061666	28.42336121	30.66038149	26.99431621	21.03992675	UBL5	19	9827892	9830115	+	1931	protein_coding	ubiquitin like 5 [Source:HGNC Symbol;Acc:HGNC:13736]	-
ENSG00000139289	32.5387206	35.37954627	38.30260062	33.53945657	37.87018404	46.31586679	45.58317023	55.26504776	PHLDA1	12	76025447	76033932	-	8069	protein_coding	pleckstrin homology like domain family A member 1 [Source:HGNC Symbol;Acc:HGNC:8933]	-
ENSG00000116717	27.59371846	35.9849928	35.24919469	41.66733833	28.92922622	36.28397515	32.98367644	29.03468217	GADD45A	1	67685061	67688338	+	2069	protein_coding	growth arrest and DNA damage inducible alpha [Source:HGNC Symbol;Acc:HGNC:4095]	-
ENSG00000090861	49.39991431	47.95984158	46.86439298	47.63947843	23.01345587	25.8489955	27.22358584	23.56647777	AARS	16	70252295	70289543	-	4498	protein_coding	alanyl-tRNA synthetase [Source:HGNC Symbol;Acc:HGNC:20]	-
ENSG00000152234	49.55961915	45.59930044	43.51435007	44.3114564	25.45654814	27.00120627	25.6076898	32.54761277	ATP5F1A	18	46080248	46104334	-	10908	protein_coding	ATP synthase F1 subunit alpha [Source:HGNC Symbol;Acc:HGNC:823]	-
ENSG00000157593	33.87771806	39.78127062	41.6006171	39.57756288	30.21427715	36.15496449	33.77278693	29.90007403	SLC35B2	6	44254096	44257890	-	2363	protein_coding	solute carrier family 35 member B2 [Source:HGNC Symbol;Acc:HGNC:16872]	-
ENSG00000198911	32.13831846	35.46341905	39.14798708	36.74247015	42.52515141	35.82653833	36.44622327	30.51201568	SREBF2	22	41833079	41907308	+	7557	protein_coding	sterol regulatory element binding transcription factor 2 [Source:HGNC Symbol;Acc:HGNC:11290]	bHLH
ENSG00000180992	33.41506197	46.31330249	46.27160592	47.08669966	17.52289113	24.73297559	21.9408759	21.38153396	MRPL14	6	44113454	44127457	-	959	protein_coding	mitochondrial ribosomal protein L14 [Source:HGNC Symbol;Acc:HGNC:14279]	-
ENSG00000129083	64.41563799	46.00052962	38.18882488	44.29697725	15.34975214	19.54537	18.22961814	29.73444085	COPB1	11	14443440	14500027	-	5131	protein_coding	coatomer protein complex subunit beta 1 [Source:HGNC Symbol;Acc:HGNC:2231]	-
ENSG00000152291	47.66071773	39.72351908	42.63992505	39.73263446	27.83696067	32.78436466	34.23982138	29.26306799	TGOLN2	2	85318020	85328425	-	7081	protein_coding	trans-golgi network protein 2 [Source:HGNC Symbol;Acc:HGNC:15450]	-
ENSG00000146112	32.57265671	42.08395471	46.24913689	43.21314925	14.35053976	17.62531978	17.26308901	12.9514777	PPP1R18	6	30676389	30687895	-	4599	protein_coding	protein phosphatase 1 regulatory subunit 18 [Source:HGNC Symbol;Acc:HGNC:29413]	-
ENSG00000145912	26.46818584	48.69535076	47.47317805	48.73842873	22.78108426	22.70782308	21.26109373	13.41088433	NHP2	5	178149460	178153967	-	1510	protein_coding	NHP2 ribonucleoprotein [Source:HGNC Symbol;Acc:HGNC:14377]	-
ENSG00000198961	46.90165854	34.71305174	29.68385474	32.08127009	54.3473192	44.76284666	45.71673758	58.32191711	PJA2	5	109334709	109409994	-	5217	protein_coding	praja ring finger ubiquitin ligase 2 [Source:HGNC Symbol;Acc:HGNC:17481]	-
ENSG00000159176	40.28516638	43.18656217	43.52347115	43.61837414	6.308845433	17.04452954	15.03181258	14.68582946	CSRP1	1	201483530	201509456	-	10318	protein_coding	cysteine and glycine rich protein 1 [Source:HGNC Symbol;Acc:HGNC:2469]	-
ENSG00000116285	43.62661616	34.91089079	35.06825881	34.37573764	12.93902015	25.72367594	25.55787124	31.30040548	ERRFI1	1	8004404	8026308	-	4186	protein_coding	ERBB receptor feedback inhibitor 1 [Source:HGNC Symbol;Acc:HGNC:18185]	-
ENSG00000124702	30.13565632	42.05709853	43.61400235	42.4365821	42.70092425	38.0949931	37.60387145	28.31486931	KLHDC3	6	43014103	43021298	+	2019	protein_coding	kelch domain containing 3 [Source:HGNC Symbol;Acc:HGNC:20704]	-
ENSG00000137312	38.83952083	41.04900085	44.14141039	43.02797703	34.23441163	37.03574635	34.45129721	34.4226053	FLOT1	6	30727709	30742733	-	3186	protein_coding	flotillin 1 [Source:HGNC Symbol;Acc:HGNC:3757]	-
ENSG00000204308	30.54008564	36.72982701	37.52241318	37.52737856	46.72633013	43.12389392	40.12479011	39.72720717	RNF5	6	32178354	32180793	+	1178	protein_coding	ring finger protein 5 [Source:HGNC Symbol;Acc:HGNC:10068]	-
ENSG00000100258	24.17442209	40.66191208	46.97866344	46.90731484	18.17876101	23.06578267	21.6636505	16.02498989	LMF2	22	50502949	50507691	-	3054	protein_coding	lipase maturation factor 2 [Source:HGNC Symbol;Acc:HGNC:25096]	-
ENSG00000166226	58.20581013	50.35937407	43.63924215	48.5591884	28.36654945	27.89797153	25.12002997	31.92962178	CCT2	12	69585334	69601570	+	4322	protein_coding	chaperonin containing TCP1 subunit 2 [Source:HGNC Symbol;Acc:HGNC:1615]	-
ENSG00000125753	27.26744416	48.07744584	48.84911432	50.08205879	6.993638506	14.68271989	14.19230705	10.62882061	VASP	19	45506579	45526983	+	3601	protein_coding	vasodilator stimulated phosphoprotein [Source:HGNC Symbol;Acc:HGNC:12652]	-
ENSG00000203879	37.3063768	34.04573691	35.63422616	34.53532262	59.37155208	47.51075192	45.92229302	50.5829206	GDI1	X	154436913	154443467	+	5256	protein_coding	GDP dissociation inhibitor 1 [Source:HGNC Symbol;Acc:HGNC:4226]	-
ENSG00000164054	35.84141171	37.67152921	41.37437863	41.61759063	27.70058375	31.92035692	30.38469983	29.7292387	SHISA5	3	48467798	48504826	-	4664	protein_coding	shisa family member 5 [Source:HGNC Symbol;Acc:HGNC:30376]	-
ENSG00000235552	43.54540223	45.22478255	43.94164291	42.72707098	25.79849004	25.93299965	23.23438734	29.39955849	RPL6P27	18	6462144	6463015	-	872	transcribed_processed_pseudogene	ribosomal protein L6 pseudogene 27 [Source:HGNC Symbol;Acc:HGNC:36133]	-
ENSG00000182934	48.3138673	46.0911354	46.37557229	44.94044424	16.78684727	22.19913655	21.45780632	21.34712815	SRPRA	11	126262919	126269144	-	4167	protein_coding	SRP receptor subunit alpha [Source:HGNC Symbol;Acc:HGNC:11307]	-
ENSG00000033100	22.98250206	37.58661078	44.85346126	40.36628267	17.30656868	25.48148909	24.40034543	16.89816009	CHPF2	7	151232489	151238827	+	4205	protein_coding	chondroitin polymerizing factor 2 [Source:HGNC Symbol;Acc:HGNC:29270]	-
ENSG00000163815	9.352243449	22.24848569	30.4786493	26.09013852	0.102201945	0.125039355	0.215939077	0.17270751	CLEC3B	3	45001548	45036071	+	1105	protein_coding	C-type lectin domain family 3 member B [Source:HGNC Symbol;Acc:HGNC:11891]	-
ENSG00000188612	36.44099817	44.07657538	41.92212823	43.08786141	39.13140317	32.85530796	29.80406955	32.94517547	SUMO2	17	75165586	75182983	-	3372	protein_coding	small ubiquitin-like modifier 2 [Source:HGNC Symbol;Acc:HGNC:11125]	-
ENSG00000168003	37.31044755	44.41087051	42.56160123	49.0260323	28.27472664	49.45389388	46.3543191	41.05379673	SLC3A2	11	62856102	62888875	+	5178	protein_coding	solute carrier family 3 member 2 [Source:HGNC Symbol;Acc:HGNC:11026]	-
ENSG00000198900	56.45604592	46.63711635	42.19732163	43.64734741	29.35415937	29.41655632	28.73124617	31.43823941	TOP1	20	41028818	41124487	+	3738	protein_coding	DNA topoisomerase I [Source:HGNC Symbol;Acc:HGNC:11986]	-
ENSG00000117632	45.97341458	43.71549167	37.34451333	42.30199505	56.7714093	34.55499481	35.14176382	45.85703311	STMN1	1	25884181	25906991	-	6261	protein_coding	stathmin 1 [Source:HGNC Symbol;Acc:HGNC:6510]	-
ENSG00000189159	43.02373975	43.47698611	40.73723705	41.19259794	32.07380827	26.41416691	26.9657617	27.49647348	JPT1	17	75135248	75168281	-	3414	protein_coding	Jupiter microtubule associated homolog 1 [Source:HGNC Symbol;Acc:HGNC:14569]	-
ENSG00000133818	46.32412029	41.81955492	39.17447016	43.47537206	3.224792501	5.115128366	4.271822199	5.520699466	RRAS2	11	14277926	14364506	-	3453	protein_coding	RAS related 2 [Source:HGNC Symbol;Acc:HGNC:17271]	-
ENSG00000148484	58.01415112	45.32000293	42.54211171	44.58986172	15.64518883	21.34122339	19.7718149	24.1948483	RSU1	10	16590611	16817528	-	4191	protein_coding	Ras suppressor protein 1 [Source:HGNC Symbol;Acc:HGNC:10464]	-
ENSG00000152795	37.50985568	39.02659125	32.36953726	39.34524032	55.85200046	46.91824352	46.26002524	53.45692386	HNRNPDL	4	82422564	82430408	-	5476	protein_coding	heterogeneous nuclear ribonucleoprotein D like [Source:HGNC Symbol;Acc:HGNC:5037]	-
ENSG00000196937	42.72298942	44.57681017	39.86314728	43.37172238	22.2038056	22.3282213	22.29426695	25.22621481	FAM3C	7	121348851	121396364	-	3422	protein_coding	family with sequence similarity 3 member C [Source:HGNC Symbol;Acc:HGNC:18664]	-
ENSG00000108946	38.88946866	42.16847333	40.94142877	39.39775531	27.95099581	30.25621805	29.21956666	32.92455478	PRKAR1A	17	68511780	68551319	+	6821	protein_coding	protein kinase cAMP-dependent type I regulatory subunit alpha [Source:HGNC Symbol;Acc:HGNC:9388]	-
ENSG00000149547	53.20182759	40.68761033	40.18781606	39.72938546	22.77707359	24.64613071	24.0880653	30.41835432	EI24	11	125569216	125584687	+	3558	protein_coding	EI24, autophagy associated transmembrane protein [Source:HGNC Symbol;Acc:HGNC:13276]	-
ENSG00000059573	47.81985552	40.37132395	41.76410333	40.44007753	15.85142396	20.56384412	19.99286953	21.88031011	ALDH18A1	10	95605929	95656706	-	3766	protein_coding	aldehyde dehydrogenase 18 family member A1 [Source:HGNC Symbol;Acc:HGNC:9722]	-
ENSG00000097007	40.23558379	37.58586256	40.13419852	38.3276584	23.99019669	25.62222606	26.74870405	22.61355713	ABL1	9	130713946	130887675	+	6276	protein_coding	ABL proto-oncogene 1, non-receptor tyrosine kinase [Source:HGNC Symbol;Acc:HGNC:76]	-
ENSG00000214253	32.71832517	38.98492581	42.67387842	42.3837852	27.00329115	31.13601837	27.79484247	28.39886628	FIS1	7	101239458	101252316	-	1795	protein_coding	fission, mitochondrial 1 [Source:HGNC Symbol;Acc:HGNC:21689]	-
ENSG00000210174	10.5381187	52.92557858	42.60119533	50.23551357	32.6637416	49.59894403	48.38998411	36.86345861	MT-TR	MT	10405	10469	+	65	Mt_tRNA	mitochondrially encoded tRNA arginine [Source:HGNC Symbol;Acc:HGNC:7496]	-
ENSG00000169230	28.39977171	42.81091245	45.81900561	46.32086466	15.63597094	16.78900637	15.23650424	13.57097237	PRELID1	5	177303774	177306959	+	1875	protein_coding	PRELI domain containing 1 [Source:HGNC Symbol;Acc:HGNC:30255]	-
ENSG00000041982	2.583795234	2.290098021	2.859311237	2.461843696	195.73204	188.0220363	212.7064694	130.9688265	TNC	9	115019578	115118257	-	9636	protein_coding	tenascin C [Source:HGNC Symbol;Acc:HGNC:5318]	-
ENSG00000124422	39.76863799	37.14247005	40.51118369	36.95186376	44.80499939	41.12109028	40.72359612	31.52353192	USP22	17	20999593	21043760	-	6808	protein_coding	ubiquitin specific peptidase 22 [Source:HGNC Symbol;Acc:HGNC:12621]	-
ENSG00000115318	36.23216687	41.98204957	44.96657226	44.16892317	5.642774815	6.78755727	6.3241583	5.652303773	LOXL3	2	74532414	74555690	-	4363	protein_coding	lysyl oxidase like 3 [Source:HGNC Symbol;Acc:HGNC:13869]	-
ENSG00000108854	50.24929744	39.52436463	35.04607744	40.96685323	5.882712237	6.722175106	6.179479763	7.441882791	SMURF2	17	64542295	64662068	-	6961	protein_coding	SMAD specific E3 ubiquitin protein ligase 2 [Source:HGNC Symbol;Acc:HGNC:16809]	-
ENSG00000169908	49.82822341	46.93238124	47.40007248	44.23683447	1.964322496	5.154322419	4.571418703	6.503605474	TM4SF1	3	149369022	149377865	-	3668	protein_coding	transmembrane 4 L six family member 1 [Source:HGNC Symbol;Acc:HGNC:11853]	-
ENSG00000105058	35.65735114	42.58654083	43.01007588	39.24059291	31.82821809	32.96575908	30.49987456	28.50098473	FAM32A	19	16185380	16192046	+	1921	protein_coding	family with sequence similarity 32 member A [Source:HGNC Symbol;Acc:HGNC:24563]	-
ENSG00000198431	42.97204705	44.30895283	37.79204876	42.30394073	22.89977184	39.47180638	38.72104182	36.507519	TXNRD1	12	104215779	104350305	+	6708	protein_coding	thioredoxin reductase 1 [Source:HGNC Symbol;Acc:HGNC:12437]	-
ENSG00000176101	23.84041665	40.68834126	43.85933502	45.74371222	25.87056925	28.30332207	25.24933995	22.10086768	SSNA1	9	137188647	137190370	+	1183	protein_coding	SS nuclear autoantigen 1 [Source:HGNC Symbol;Acc:HGNC:11321]	-
ENSG00000176903	25.8490835	28.42234983	28.15852657	28.40429296	80.98920125	74.21443762	73.71950901	73.98701577	PNMA1	14	73711783	73714372	-	2590	protein_coding	PNMA family member 1 [Source:HGNC Symbol;Acc:HGNC:9158]	-
ENSG00000160285	26.72858969	35.38799197	38.83136034	39.27179897	24.15939322	21.4182153	21.47628007	15.00848203	LSS	21	46188141	46228824	-	7238	protein_coding	lanosterol synthase [Source:HGNC Symbol;Acc:HGNC:6708]	-
ENSG00000145730	32.95305114	26.1602832	25.06991974	24.98714218	39.35936003	37.86903647	36.3512463	42.21033033	PAM	5	102753981	103031105	+	8846	protein_coding	peptidylglycine alpha-amidating monooxygenase [Source:HGNC Symbol;Acc:HGNC:8596]	-
ENSG00000152102	36.37360166	38.26605508	38.122583	38.49181332	38.47415253	32.34947556	32.38443234	26.4950763	FAM168B	2	131047876	131093460	-	5435	protein_coding	family with sequence similarity 168 member B [Source:HGNC Symbol;Acc:HGNC:27016]	-
ENSG00000134531	44.34948963	38.04941725	36.49473412	36.81388214	18.34479274	20.55721917	19.38392462	23.89918704	EMP1	12	13196716	13219939	+	7838	protein_coding	epithelial membrane protein 1 [Source:HGNC Symbol;Acc:HGNC:3333]	-
ENSG00000104341	47.08983084	38.25698148	37.64499198	38.55003439	35.82633715	34.01990219	32.01224516	45.83837879	LAPTM4B	8	97775057	97853013	+	3197	protein_coding	lysosomal protein transmembrane 4 beta [Source:HGNC Symbol;Acc:HGNC:13646]	-
ENSG00000101444	40.96313887	42.5565357	44.85351199	43.78370604	19.63424293	20.24862606	18.2995437	18.5091387	AHCY	20	34280268	34311802	-	3894	protein_coding	adenosylhomocysteinase [Source:HGNC Symbol;Acc:HGNC:343]	-
ENSG00000138674	59.98663807	41.70700368	41.30906776	39.27653603	12.74187242	18.37713902	17.76875181	18.50797934	SEC31A	4	82818661	82901166	-	9145	protein_coding	SEC31 homolog A, COPII coat complex component [Source:HGNC Symbol;Acc:HGNC:17052]	-
ENSG00000081154	47.33187757	41.67369485	36.064068	38.25514072	30.96741995	31.42419972	30.63601642	43.7764482	PCNP	3	101574095	101594437	+	3102	protein_coding	PEST proteolytic signal containing nuclear protein [Source:HGNC Symbol;Acc:HGNC:30023]	-
ENSG00000151414	67.95209154	42.68492962	36.79692809	44.70467155	3.62374371	4.458673143	4.227678051	6.807908601	NEK7	1	198156963	198322420	+	5485	protein_coding	NIMA related kinase 7 [Source:HGNC Symbol;Acc:HGNC:13386]	-
ENSG00000138757	51.56125192	38.27166251	35.90009195	38.13491467	21.4294699	22.23942628	22.34738377	25.59730907	G3BP2	4	75642782	75724525	-	7183	protein_coding	G3BP stress granule assembly factor 2 [Source:HGNC Symbol;Acc:HGNC:30291]	-
ENSG00000122203	36.22071068	36.57837744	33.68998065	34.70137834	21.9840165	21.79929858	20.49089053	20.07849786	KIAA1191	5	176346061	176361968	-	3973	protein_coding	KIAA1191 [Source:HGNC Symbol;Acc:HGNC:29209]	-
ENSG00000123349	37.96718518	39.51213848	38.46396386	37.31332772	25.59372552	28.71015799	26.68508673	35.0817666	PFDN5	12	53295291	53299450	+	3380	protein_coding	prefoldin subunit 5 [Source:HGNC Symbol;Acc:HGNC:8869]	-
ENSG00000074181	22.02078668	30.47271506	40.62311263	33.88012424	26.58749762	28.59757237	32.20557659	18.70812138	NOTCH3	19	15159038	15200981	-	9394	protein_coding	notch 3 [Source:HGNC Symbol;Acc:HGNC:7883]	-
ENSG00000137547	54.83722593	47.57749137	47.19754595	49.86527329	18.01620348	21.28792389	19.99822326	27.31143947	MRPL15	8	54135210	54147901	+	1191	protein_coding	mitochondrial ribosomal protein L15 [Source:HGNC Symbol;Acc:HGNC:14054]	-
ENSG00000143774	35.14548646	35.17261791	39.03813503	38.36327579	17.40007039	19.47517721	16.7797854	21.30337495	GUK1	1	228139962	228148984	+	4725	protein_coding	guanylate kinase 1 [Source:HGNC Symbol;Acc:HGNC:4693]	-
ENSG00000159352	37.25902541	41.07080393	42.06903223	42.3469724	25.48923935	31.29749782	27.42501509	31.90854144	PSMD4	1	151254703	151267479	+	3027	protein_coding	proteasome 26S subunit, non-ATPase 4 [Source:HGNC Symbol;Acc:HGNC:9561]	-
ENSG00000164294	65.91536151	46.31338542	40.29587922	43.39256271	7.141532648	13.46083027	12.91541324	17.9702234	GPX8	5	55160118	55167071	+	3868	protein_coding	glutathione peroxidase 8 (putative) [Source:HGNC Symbol;Acc:HGNC:33100]	-
ENSG00000173706	51.59950408	40.74286497	43.11949198	40.35150404	9.592206019	10.59639765	12.13444104	8.840787734	HEG1	3	124965710	125055958	-	9925	protein_coding	heart development protein with EGF like domains 1 [Source:HGNC Symbol;Acc:HGNC:29227]	-
ENSG00000205339	64.82901881	44.01660136	37.92910254	41.16376796	20.39811166	19.92270707	20.19502514	25.41337843	IPO7	11	9384622	9448126	+	7245	protein_coding	importin 7 [Source:HGNC Symbol;Acc:HGNC:9852]	-
ENSG00000105323	33.69608428	39.42049353	43.86065868	40.65368246	35.94598448	31.59454143	32.07892257	22.82829202	HNRNPUL1	19	41262496	41307598	+	6543	protein_coding	heterogeneous nuclear ribonucleoprotein U like 1 [Source:HGNC Symbol;Acc:HGNC:17011]	-
ENSG00000100129	59.77818436	39.2904372	39.33495494	36.042136	26.91888844	26.10492441	24.6156428	33.39139174	EIF3L	22	37848868	37889407	+	4296	protein_coding	eukaryotic translation initiation factor 3 subunit L [Source:HGNC Symbol;Acc:HGNC:18138]	-
ENSG00000099624	28.49772022	36.13569178	41.18233885	41.76369733	18.00907285	20.30565023	19.10829625	19.72503137	ATP5F1D	19	1241746	1244826	+	2250	protein_coding	ATP synthase F1 subunit delta [Source:HGNC Symbol;Acc:HGNC:837]	-
ENSG00000166165	4.184381763	3.604821199	3.851705113	3.963044761	181.2431064	147.1674711	138.5561148	180.4102898	CKB	14	103519659	103523111	-	2669	protein_coding	creatine kinase B [Source:HGNC Symbol;Acc:HGNC:1991]	-
ENSG00000185825	33.46535806	39.28931865	42.28467074	40.45288313	22.24140537	25.21812794	23.87170576	24.01352448	BCAP31	X	153700492	153724746	-	3533	protein_coding	B cell receptor associated protein 31 [Source:HGNC Symbol;Acc:HGNC:16695]	-
ENSG00000168906	42.90361481	34.56986275	34.05805112	35.96958807	47.78076451	47.97559676	47.41603355	56.52523978	MAT2A	2	85539165	85545280	+	4487	protein_coding	methionine adenosyltransferase 2A [Source:HGNC Symbol;Acc:HGNC:6904]	-
ENSG00000175203	36.60380344	40.46423028	40.44941572	37.66372984	26.59298485	27.74072855	24.69098811	26.16764741	DCTN2	12	57530102	57547331	-	4217	protein_coding	dynactin subunit 2 [Source:HGNC Symbol;Acc:HGNC:2712]	-
ENSG00000111667	32.394903	38.32429167	41.22503312	38.95858002	30.30886443	33.27305146	31.80689967	27.72827756	USP5	12	6852128	6866632	+	3738	protein_coding	ubiquitin specific peptidase 5 [Source:HGNC Symbol;Acc:HGNC:12628]	-
ENSG00000073712	57.46701612	44.97685677	38.92083501	42.95172485	11.85068181	15.05078583	14.54719118	19.27604331	FERMT2	14	52857268	52952435	-	8510	protein_coding	fermitin family member 2 [Source:HGNC Symbol;Acc:HGNC:15767]	-
ENSG00000160877	20.58221508	37.98980954	43.33259996	40.66524027	18.33586043	19.04423341	19.020554	11.07153535	NACC1	19	13118103	13141141	+	4474	protein_coding	nucleus accumbens associated 1 [Source:HGNC Symbol;Acc:HGNC:20967]	-
ENSG00000166311	36.48521618	35.11864445	39.97541256	37.84408689	23.85969442	31.46054579	28.87016231	34.71393047	SMPD1	11	6390431	6394998	+	2750	protein_coding	sphingomyelin phosphodiesterase 1 [Source:HGNC Symbol;Acc:HGNC:11120]	-
ENSG00000013275	49.00807756	41.16229591	41.86388411	41.40109704	23.17329554	25.69073319	24.16388456	30.28346566	PSMC4	19	39971005	39981441	+	2387	protein_coding	proteasome 26S subunit, ATPase 4 [Source:HGNC Symbol;Acc:HGNC:9551]	-
ENSG00000110917	36.24473849	38.97660316	39.21624426	38.29495866	26.58120113	29.80326256	30.97483173	23.37778132	MLEC	12	120686869	120701864	+	6723	protein_coding	malectin [Source:HGNC Symbol;Acc:HGNC:28973]	-
ENSG00000071859	33.34337078	39.62700886	38.52383608	40.0744715	20.06136191	24.5890029	22.08922854	20.54380618	FAM50A	X	154444126	154450654	+	2567	protein_coding	family with sequence similarity 50 member A [Source:HGNC Symbol;Acc:HGNC:18786]	-
ENSG00000116459	44.94096104	44.34663088	40.23061447	41.6525615	23.24092771	26.13207318	24.25689328	29.99238047	ATP5PB	1	111448864	111462773	+	3383	protein_coding	ATP synthase peripheral stalk-membrane subunit b [Source:HGNC Symbol;Acc:HGNC:840]	-
ENSG00000118785	5.76129094	6.037212256	5.532786651	5.531221275	154.5544399	140.4206948	130.301907	193.7835894	SPP1	4	87975650	87983426	+	2321	protein_coding	secreted phosphoprotein 1 [Source:HGNC Symbol;Acc:HGNC:11255]	-
ENSG00000170577	30.51098608	38.09084421	43.73384615	40.74278614	0.194624021	0.167097188	0.108214367	0.134632662	SIX2	2	45005161	45009430	-	2205	protein_coding	SIX homeobox 2 [Source:HGNC Symbol;Acc:HGNC:10888]	Homeobox
ENSG00000011422	61.03999991	39.61567087	45.88207042	42.12279059	2.01693486	3.98354287	3.475012824	4.633907019	PLAUR	19	43646095	43670547	-	4457	protein_coding	plasminogen activator, urokinase receptor [Source:HGNC Symbol;Acc:HGNC:9053]	-
ENSG00000128283	25.4527112	37.79538417	43.1424027	43.3977393	11.63128042	19.03642776	19.39892511	15.14735184	CDC42EP1	22	37560447	37569405	+	2573	protein_coding	CDC42 effector protein 1 [Source:HGNC Symbol;Acc:HGNC:17014]	-
ENSG00000170558	34.02326729	20.96247561	18.86608996	22.56933343	98.88837206	94.22904725	91.76837718	115.1090905	CDH2	18	27950966	28177446	-	4950	protein_coding	cadherin 2 [Source:HGNC Symbol;Acc:HGNC:1759]	-
ENSG00000072506	43.35031515	44.85041921	44.11277361	46.80638285	33.36338954	33.02412715	32.68400349	34.82125899	HSD17B10	X	53431258	53434373	-	1115	protein_coding	hydroxysteroid 17-beta dehydrogenase 10 [Source:HGNC Symbol;Acc:HGNC:4800]	-
ENSG00000173402	31.0334753	31.29774761	36.45338994	32.13744155	44.70345254	41.64879448	44.31159015	31.50220526	DAG1	3	49468703	49535618	+	6923	protein_coding	dystroglycan 1 [Source:HGNC Symbol;Acc:HGNC:2666]	-
ENSG00000179431	20.65265552	30.12639496	33.76579436	34.68642604	54.1525974	48.57515242	46.18195697	37.64040743	FJX1	11	35618419	35620868	+	2450	protein_coding	four jointed box 1 [Source:HGNC Symbol;Acc:HGNC:17166]	-
ENSG00000165732	62.96859061	48.48854205	41.03282214	46.94985747	12.99406115	14.67008039	14.96406577	16.80742626	DDX21	10	68956128	68985073	+	5020	protein_coding	DExD-box helicase 21 [Source:HGNC Symbol;Acc:HGNC:2744]	-
ENSG00000188042	26.83538737	24.99977365	28.81724577	26.5733446	61.45049202	75.28168371	74.36815022	72.68654061	ARL4C	2	234493041	234497053	-	4013	protein_coding	ADP ribosylation factor like GTPase 4C [Source:HGNC Symbol;Acc:HGNC:698]	-
ENSG00000113583	45.91438605	36.20239195	34.5563061	35.3063615	22.68921155	31.15731708	29.26905785	45.77996913	C5orf15	5	133955502	133968787	-	2422	protein_coding	chromosome 5 open reading frame 15 [Source:HGNC Symbol;Acc:HGNC:20656]	-
ENSG00000111348	50.96315812	44.80064476	44.88883087	42.32762905	0.139688957	0.602542561	0.371510098	0.322810951	ARHGDIB	12	14942017	14961728	-	2102	protein_coding	Rho GDP dissociation inhibitor beta [Source:HGNC Symbol;Acc:HGNC:679]	-
ENSG00000073008	49.61067704	40.94778809	40.64304149	44.30959147	5.070598911	9.246569673	8.740933132	7.737073977	PVR	19	44643798	44663583	+	3519	protein_coding	poliovirus receptor [Source:HGNC Symbol;Acc:HGNC:9705]	-
ENSG00000077147	42.72588271	37.80149654	32.92758614	36.42750689	25.98886273	27.54812522	27.24246599	31.1217202	TM9SF3	10	96518109	96587452	-	7535	protein_coding	transmembrane 9 superfamily member 3 [Source:HGNC Symbol;Acc:HGNC:21529]	-
ENSG00000141959	26.34170359	28.38241157	31.87184851	31.4386243	14.45888448	12.88912094	13.13771973	10.0155479	PFKL	21	44300051	44327376	+	8926	protein_coding	phosphofructokinase, liver type [Source:HGNC Symbol;Acc:HGNC:8876]	-
ENSG00000148154	44.51435566	38.3684688	33.87845058	38.03796561	3.039284317	5.403989576	5.400688853	6.616400399	UGCG	9	111896766	111935369	+	4615	protein_coding	UDP-glucose ceramide glucosyltransferase [Source:HGNC Symbol;Acc:HGNC:12524]	-
ENSG00000128342	28.4385021	43.63386749	43.09023966	45.88854757	4.046130967	14.61520192	12.95839724	8.777835889	LIF	22	30240447	30246851	-	3969	protein_coding	LIF, interleukin 6 family cytokine [Source:HGNC Symbol;Acc:HGNC:6596]	-
ENSG00000165672	38.29690526	43.95448202	37.8043531	41.87517934	22.71222128	24.34897782	23.02519997	25.69752186	PRDX3	10	119167703	119178833	-	3417	protein_coding	peroxiredoxin 3 [Source:HGNC Symbol;Acc:HGNC:9354]	-
ENSG00000183726	45.71176033	37.63075136	37.55713884	38.49916191	19.82456982	21.38707714	20.33074183	26.11093887	TMEM50A	1	25337917	25362361	+	3410	protein_coding	transmembrane protein 50A [Source:HGNC Symbol;Acc:HGNC:30590]	-
ENSG00000126254	26.51456961	36.52679858	41.18783405	42.8876778	22.82212053	24.96970541	23.21620943	22.47346258	RBM42	19	35629030	35637686	+	2206	protein_coding	RNA binding motif protein 42 [Source:HGNC Symbol;Acc:HGNC:28117]	-
ENSG00000109919	43.33089809	38.01903385	36.26230069	37.96612568	18.36869171	19.99158582	19.5505604	23.42245836	MTCH2	11	47617315	47642623	-	2897	protein_coding	mitochondrial carrier 2 [Source:HGNC Symbol;Acc:HGNC:17587]	-
ENSG00000131981	20.40110661	24.37497986	25.96371348	22.43634048	76.95661486	83.82144686	77.86337092	77.06919543	LGALS3	14	55124110	55145413	+	2397	protein_coding	galectin 3 [Source:HGNC Symbol;Acc:HGNC:6563]	-
ENSG00000138768	54.71435089	40.99002235	34.90015645	38.66937418	15.05939421	19.18337537	18.75597413	25.26255142	USO1	4	75724593	75814286	+	4588	protein_coding	USO1 vesicle transport factor [Source:HGNC Symbol;Acc:HGNC:30904]	-
ENSG00000105281	33.82164616	43.72433613	45.4483603	49.8786987	7.822620296	19.33750633	18.16352117	17.62811069	SLC1A5	19	46774883	46788594	-	3332	protein_coding	solute carrier family 1 member 5 [Source:HGNC Symbol;Acc:HGNC:10943]	-
ENSG00000049449	32.14505977	37.48118558	33.81384449	38.85715482	15.30093191	23.9541302	21.51574134	28.47545607	RCN1	11	32090904	32105755	+	4675	protein_coding	reticulocalbin 1 [Source:HGNC Symbol;Acc:HGNC:9934]	-
ENSG00000065518	30.97984236	37.84449821	34.503529	35.01504828	29.62925819	35.12117619	29.47777806	35.41590941	NDUFB4	3	120596309	120602500	+	1889	protein_coding	NADH:ubiquinone oxidoreductase subunit B4 [Source:HGNC Symbol;Acc:HGNC:7699]	-
ENSG00000169429	67.73555015	48.65636741	41.98063042	51.54626136	0.03973022	0.162026956	0.190783306	0.363668043	CXCL8	4	73740506	73743716	+	2274	protein_coding	C-X-C motif chemokine ligand 8 [Source:HGNC Symbol;Acc:HGNC:6025]	-
ENSG00000178913	35.54547534	35.50794985	32.3508205	35.1753137	33.23710089	36.94810378	35.61704315	42.63511852	TAF7	5	141260225	141320821	-	2723	protein_coding	TATA-box binding protein associated factor 7 [Source:HGNC Symbol;Acc:HGNC:11541]	-
ENSG00000149923	22.59221688	35.76405659	40.44990508	39.08635728	27.64259818	28.79773573	27.40467506	22.15086475	PPP4C	16	30075978	30085377	+	2734	protein_coding	protein phosphatase 4 catalytic subunit [Source:HGNC Symbol;Acc:HGNC:9319]	-
ENSG00000137207	33.42020896	36.87337923	36.77893894	36.46494589	24.30300655	30.16354293	28.59117486	31.16450676	YIPF3	6	43511827	43516990	-	3053	protein_coding	Yip1 domain family member 3 [Source:HGNC Symbol;Acc:HGNC:21023]	-
ENSG00000185236	29.25111666	32.07919643	33.63252263	34.13438743	44.30454313	40.81657462	38.74711613	35.82468859	RAB11B	19	8389981	8404434	+	2470	protein_coding	RAB11B, member RAS oncogene family [Source:HGNC Symbol;Acc:HGNC:9761]	-
ENSG00000135829	53.24820027	40.41974919	36.152529	38.10305118	39.29953555	32.84306137	34.03098311	40.37334231	DHX9	1	182839369	182887751	+	5645	protein_coding	DExH-box helicase 9 [Source:HGNC Symbol;Acc:HGNC:2750]	-
ENSG00000170606	48.00432761	39.80655765	36.39351581	38.82726317	28.30232269	28.30581527	27.52235597	33.77188357	HSPA4	5	133051962	133106449	+	5153	protein_coding	heat shock protein family A (Hsp70) member 4 [Source:HGNC Symbol;Acc:HGNC:5237]	-
ENSG00000132967	38.3328037	40.68189337	37.88477136	41.77500703	34.60165974	24.78990555	26.76851196	23.49497496	HMGB1P5	3	22381819	22382929	+	1111	transcribed_processed_pseudogene	high mobility group box 1 pseudogene 5 [Source:HGNC Symbol;Acc:HGNC:4997]	-
ENSG00000104408	61.93886752	38.67659105	31.17806257	37.55696042	18.71248683	19.68795482	18.82025682	34.26642275	EIF3E	8	108201216	108435333	-	6005	protein_coding	eukaryotic translation initiation factor 3 subunit E [Source:HGNC Symbol;Acc:HGNC:3277]	-
ENSG00000229119	39.87711092	43.13832125	37.66415002	38.03140575	13.93480213	16.47093263	20.8832053	21.56404509	AC026403.1	5	166382305	166382599	+	295	processed_pseudogene	60S acidic ribosomal protein (RPLP0) pseudogene	-
ENSG00000158042	43.91352512	37.20981174	40.10356923	38.62572441	9.655883491	12.42464133	10.88415405	12.95011231	MRPL17	11	6680782	6683401	-	2276	protein_coding	mitochondrial ribosomal protein L17 [Source:HGNC Symbol;Acc:HGNC:14053]	-
ENSG00000145901	36.12559691	31.22772472	31.39889369	31.91208181	6.218828686	6.737890137	6.695219502	6.28123074	TNIP1	5	151029945	151093577	-	5793	protein_coding	TNFAIP3 interacting protein 1 [Source:HGNC Symbol;Acc:HGNC:16903]	-
ENSG00000163584	65.03050239	44.2378424	41.07187469	43.23076225	5.525276171	9.692386696	8.15084353	13.16401824	RPL22L1	3	170864875	170870483	-	2326	protein_coding	ribosomal protein L22 like 1 [Source:HGNC Symbol;Acc:HGNC:27610]	-
ENSG00000012660	45.37931478	37.29173559	33.86909548	36.81624752	36.92762926	36.73138988	37.07505036	43.13223747	ELOVL5	6	53267398	53349179	-	3813	protein_coding	ELOVL fatty acid elongase 5 [Source:HGNC Symbol;Acc:HGNC:21308]	-
ENSG00000167641	31.19036493	40.3414095	44.6216301	44.67982053	0.376193035	1.043244183	0.549166123	0.706350577	PPP1R14A	19	38251237	38256591	-	1501	protein_coding	protein phosphatase 1 regulatory inhibitor subunit 14A [Source:HGNC Symbol;Acc:HGNC:14871]	-
ENSG00000134352	58.72354761	40.56258842	35.95450108	39.62831624	14.68908782	16.43092747	16.31340165	18.53694855	IL6ST	5	55935095	55994993	-	9292	protein_coding	interleukin 6 signal transducer [Source:HGNC Symbol;Acc:HGNC:6021]	-
ENSG00000137285	7.927291542	9.216701742	9.765605594	10.73604108	190.9362915	103.983227	106.2653968	96.08777301	TUBB2B	6	3224261	3231730	-	2194	protein_coding	tubulin beta 2B class IIb [Source:HGNC Symbol;Acc:HGNC:30829]	-
ENSG00000109113	33.0061181	38.84509059	38.23617435	39.40780889	13.5995287	15.99845638	14.90065241	16.12828437	RAB34	17	28714281	28718429	-	3325	protein_coding	RAB34, member RAS oncogene family [Source:HGNC Symbol;Acc:HGNC:16519]	-
ENSG00000275832	24.8088786	33.98348682	39.74186574	38.18947706	6.504105135	7.460837803	7.412054575	4.653914932	ARHGAP23	17	38419280	38512392	+	8133	protein_coding	Rho GTPase activating protein 23 [Source:HGNC Symbol;Acc:HGNC:29293]	-
ENSG00000160213	27.0494487	36.21373434	38.76532848	38.74581542	8.529537974	9.790592066	8.478371312	7.129287028	CSTB	21	43772511	43776445	-	3935	protein_coding	cystatin B [Source:HGNC Symbol;Acc:HGNC:2482]	-
ENSG00000113384	43.57636703	37.55953979	37.09917829	37.05783546	19.42369064	22.41620396	21.47397289	26.2678718	GOLPH3	5	32124704	32174350	-	2785	protein_coding	golgi phosphoprotein 3 [Source:HGNC Symbol;Acc:HGNC:15452]	-
ENSG00000054118	38.692236	37.74843336	36.76219598	37.64952799	29.94063811	28.73161562	30.55942496	23.93133952	THRAP3	1	36224416	36305357	+	4736	protein_coding	thyroid hormone receptor associated protein 3 [Source:HGNC Symbol;Acc:HGNC:22964]	-
ENSG00000174574	34.55148288	32.08096042	32.04997808	32.37847767	36.62808085	36.68866487	35.0191075	40.86206909	AKIRIN1	1	38991223	39006059	+	2741	protein_coding	akirin 1 [Source:HGNC Symbol;Acc:HGNC:25744]	-
ENSG00000175745	33.77185487	33.62869132	38.26417343	35.73001873	20.00021464	22.09927121	21.94347656	22.89059543	NR2F1	5	93583224	93594615	+	4314	protein_coding	nuclear receptor subfamily 2 group F member 1 [Source:HGNC Symbol;Acc:HGNC:7975]	RXR-like
ENSG00000119013	34.93875059	44.98336736	42.30186689	41.36952991	18.83925607	20.39749347	17.68011205	17.47508767	NDUFB3	2	201071433	201085750	+	1103	protein_coding	NADH:ubiquinone oxidoreductase subunit B3 [Source:HGNC Symbol;Acc:HGNC:7698]	-
ENSG00000168288	43.22483549	44.37222943	38.21542074	41.39799663	16.0302188	21.28337031	19.1278245	25.01780265	MMADHC	2	149569634	149587816	-	2191	protein_coding	methylmalonic aciduria and homocystinuria, cblD type [Source:HGNC Symbol;Acc:HGNC:25221]	-
ENSG00000124193	36.86231706	33.01085869	30.52134953	33.15857435	44.74050908	49.30004834	48.61232148	63.10147589	SRSF6	20	43457928	43464247	+	4593	protein_coding	serine and arginine rich splicing factor 6 [Source:HGNC Symbol;Acc:HGNC:10788]	-
ENSG00000135535	48.00770579	37.21410916	33.96020558	35.45703632	21.15733435	24.97105553	24.39228103	35.05858071	CD164	6	109366514	109382812	-	7206	protein_coding	CD164 molecule [Source:HGNC Symbol;Acc:HGNC:1632]	-
ENSG00000148180	27.25163301	30.04018871	33.39141273	30.13259461	21.76458966	29.69949476	29.30141191	30.03253538	GSN	9	121207794	121332843	+	11018	protein_coding	gelsolin [Source:HGNC Symbol;Acc:HGNC:4620]	-
ENSG00000184432	47.82471716	40.25154192	36.15429345	38.26043966	14.53201168	19.34448936	18.33625186	20.49669913	COPB2	3	139355600	139389732	-	8177	protein_coding	coatomer protein complex subunit beta 2 [Source:HGNC Symbol;Acc:HGNC:2232]	-
ENSG00000119280	36.5850797	37.51211883	38.4966721	36.17142998	12.2057955	17.42834431	16.1355988	14.96774255	C1orf198	1	230837119	230869589	-	5161	protein_coding	chromosome 1 open reading frame 198 [Source:HGNC Symbol;Acc:HGNC:25900]	-
ENSG00000134057	57.1998422	48.03242604	43.86898891	46.17250748	18.84279439	15.32204618	14.76383099	18.76751946	CCNB1	5	69167010	69178245	+	2558	protein_coding	cyclin B1 [Source:HGNC Symbol;Acc:HGNC:1579]	-
ENSG00000123143	25.96679667	33.61599786	36.48467275	36.00369345	19.50708065	17.34355483	17.45820088	17.17180273	PKN1	19	14433053	14471867	+	4606	protein_coding	protein kinase N1 [Source:HGNC Symbol;Acc:HGNC:9405]	-
ENSG00000138668	28.86442843	39.3149765	38.25281913	42.18475061	34.68071697	29.44071399	28.0837781	22.95423252	HNRNPD	4	82352498	82374503	-	6981	protein_coding	heterogeneous nuclear ribonucleoprotein D [Source:HGNC Symbol;Acc:HGNC:5036]	-
ENSG00000120705	46.13209017	43.06867202	37.93112841	41.33823866	17.16701685	20.07512139	18.77841389	23.04812569	ETF1	5	138506095	138543300	-	4601	protein_coding	eukaryotic translation termination factor 1 [Source:HGNC Symbol;Acc:HGNC:3477]	-
ENSG00000197780	37.69504695	43.09193232	38.0006466	41.98253634	21.02169905	25.80789953	23.36544947	26.23317428	TAF13	1	109062486	109076002	-	1400	protein_coding	TATA-box binding protein associated factor 13 [Source:HGNC Symbol;Acc:HGNC:11546]	-
ENSG00000204463	30.84166427	32.83042202	36.49733056	35.30361421	33.54391014	31.51941504	31.53314979	25.08617245	BAG6	6	31639028	31652705	-	5310	protein_coding	BCL2 associated athanogene 6 [Source:HGNC Symbol;Acc:HGNC:13919]	-
ENSG00000148848	31.65129853	27.50076393	29.62856967	27.08211595	34.64963112	54.18839138	56.94276234	42.99424438	ADAM12	10	126012381	126388455	-	9860	protein_coding	ADAM metallopeptidase domain 12 [Source:HGNC Symbol;Acc:HGNC:190]	-
ENSG00000172893	34.06990957	32.72215332	37.37589246	36.40196269	23.74310871	23.62592557	20.89946728	17.84044595	DHCR7	11	71428193	71452868	-	4160	protein_coding	7-dehydrocholesterol reductase [Source:HGNC Symbol;Acc:HGNC:2860]	-
ENSG00000117318	25.53895767	39.95320753	41.50919891	41.45136515	26.75956311	16.65915721	14.618301	14.04202936	ID3	1	23557918	23559794	-	1797	protein_coding	inhibitor of DNA binding 3, HLH protein [Source:HGNC Symbol;Acc:HGNC:5362]	bHLH
ENSG00000131747	59.00345695	45.38792954	36.84503723	41.31880313	36.26071659	22.0836329	24.1419809	27.9544216	TOP2A	17	40388516	40417950	-	6437	protein_coding	DNA topoisomerase II alpha [Source:HGNC Symbol;Acc:HGNC:11989]	-
ENSG00000099804	22.19054212	34.44972896	37.26919067	37.17795904	22.67967465	25.47081273	24.06009331	18.966255	CDC34	19	531712	542092	+	1942	protein_coding	cell division cycle 34 [Source:HGNC Symbol;Acc:HGNC:1734]	-
ENSG00000130724	31.55818666	34.24831658	36.46689333	33.93866307	26.4801447	28.52280414	26.22610013	31.48326949	CHMP2A	19	58551566	58555124	-	2129	protein_coding	charged multivesicular body protein 2A [Source:HGNC Symbol;Acc:HGNC:30216]	-
ENSG00000176692	30.25403823	35.61682229	41.77487904	40.6792176	0.662021909	1.516677069	1.361363881	1.513572889	FOXC2	16	86566829	86569728	+	2900	protein_coding	forkhead box C2 [Source:HGNC Symbol;Acc:HGNC:3801]	Fork
ENSG00000129351	29.77893778	34.70597902	37.07868395	36.38603248	44.89456418	33.35958736	36.87178177	26.21434256	ILF3	19	10654261	10692417	+	11022	protein_coding	interleukin enhancer binding factor 3 [Source:HGNC Symbol;Acc:HGNC:6038]	-
ENSG00000119938	35.57513629	28.53393992	25.52126383	29.44558299	3.660036292	3.968785778	3.841660715	4.603860973	PPP1R3C	10	91628442	91633054	-	2524	protein_coding	protein phosphatase 1 regulatory subunit 3C [Source:HGNC Symbol;Acc:HGNC:9293]	-
ENSG00000123240	42.00613928	39.15523366	36.47955363	38.13127733	9.860220068	12.18632788	11.1035661	13.32615737	OPTN	10	13099449	13138308	+	5138	protein_coding	optineurin [Source:HGNC Symbol;Acc:HGNC:17142]	-
ENSG00000153904	48.10178162	30.28320778	27.89991265	31.26889454	34.87874055	32.09211135	30.84280684	42.29323873	DDAH1	1	85318481	85578363	-	4568	protein_coding	dimethylarginine dimethylaminohydrolase 1 [Source:HGNC Symbol;Acc:HGNC:2715]	-
ENSG00000130164	39.36285406	36.74936744	40.71724605	40.78173116	9.171611543	12.87161727	13.22378219	9.668196866	LDLR	19	11089362	11133816	+	7718	protein_coding	low density lipoprotein receptor [Source:HGNC Symbol;Acc:HGNC:6547]	-
ENSG00000167978	35.82507221	28.41576279	32.34086956	30.64352022	46.58300861	42.99408368	52.05048338	28.96497512	SRRM2	16	2752329	2772538	+	13266	protein_coding	serine/arginine repetitive matrix 2 [Source:HGNC Symbol;Acc:HGNC:16639]	-
ENSG00000091483	58.57611974	44.51243929	38.23318061	43.90851767	14.53052097	15.94334471	15.46394885	22.89745208	FH	1	241497603	241519761	-	2142	protein_coding	fumarate hydratase [Source:HGNC Symbol;Acc:HGNC:3700]	-
ENSG00000099800	27.27593671	37.96272221	40.98178851	38.56000732	20.0681004	22.26942669	18.20681927	18.49629645	TIMM13	19	2425624	2427894	-	1973	protein_coding	translocase of inner mitochondrial membrane 13 [Source:HGNC Symbol;Acc:HGNC:11816]	-
ENSG00000086062	36.95815819	32.04342409	34.27446965	31.59863801	9.866960716	27.67974416	25.83041684	29.00982254	B4GALT1	9	33104082	33167356	-	4901	protein_coding	beta-1,4-galactosyltransferase 1 [Source:HGNC Symbol;Acc:HGNC:924]	-
ENSG00000100138	44.9570624	38.47858007	38.08663179	38.50055856	17.45260407	18.58751261	16.13208285	21.68229161	SNU13	22	41673930	41690504	-	2930	protein_coding	small nuclear ribonucleoprotein 13 [Source:HGNC Symbol;Acc:HGNC:7819]	-
ENSG00000104549	43.29925285	34.20574701	33.47978957	35.85657834	25.78705822	21.8459195	21.12771552	27.57342601	SQLE	8	124998497	125022283	+	4305	protein_coding	squalene epoxidase [Source:HGNC Symbol;Acc:HGNC:11279]	-
ENSG00000079785	48.8487267	41.14690131	33.41242981	40.4321835	22.90483437	22.81179863	21.53926099	30.87480304	DDX1	2	15591178	15631111	+	3833	protein_coding	DEAD-box helicase 1 [Source:HGNC Symbol;Acc:HGNC:2734]	-
ENSG00000188986	27.36422723	32.73738908	35.89640194	33.47379168	26.41246001	24.57295984	24.11211767	22.40713158	NELFB	9	137255173	137273546	+	2698	protein_coding	negative elongation factor complex member B [Source:HGNC Symbol;Acc:HGNC:24324]	-
ENSG00000065150	52.46508089	38.69822515	35.22907631	36.74206728	17.04215054	16.78709256	16.42325269	20.66307189	IPO5	13	97953658	98024297	+	9671	protein_coding	importin 5 [Source:HGNC Symbol;Acc:HGNC:6402]	-
ENSG00000166595	20.01214861	32.09877428	37.20139428	36.48986681	30.94579377	32.00257634	28.828142	19.83724204	CIAO2B	16	66932055	66934423	-	1070	protein_coding	cytosolic iron-sulfur assembly component 2B [Source:HGNC Symbol;Acc:HGNC:24261]	-
ENSG00000175215	29.66671616	32.66624468	35.35764175	30.95487361	39.12193546	34.75793066	37.42498505	27.51694199	CTDSP2	12	57819927	57846739	-	5442	protein_coding	CTD small phosphatase 2 [Source:HGNC Symbol;Acc:HGNC:17077]	-
ENSG00000111186	37.28758154	36.7914806	36.92103595	40.12876874	1.94649005	6.087330165	5.003534822	6.127428003	WNT5B	12	1529891	1647243	+	4305	protein_coding	Wnt family member 5B [Source:HGNC Symbol;Acc:HGNC:16265]	-
ENSG00000101152	27.14539856	32.05276517	35.69371004	35.87949328	23.60766341	22.14389344	22.8326696	17.45462685	DNAJC5	20	63895182	63936031	+	5287	protein_coding	DnaJ heat shock protein family (Hsp40) member C5 [Source:HGNC Symbol;Acc:HGNC:16235]	-
ENSG00000153071	47.34497306	34.61941088	32.26314609	31.90848028	1.495628851	5.472787462	4.941641145	5.43236774	DAB2	5	39371675	39462300	-	7717	protein_coding	DAB2, clathrin adaptor protein [Source:HGNC Symbol;Acc:HGNC:2662]	-
ENSG00000162736	42.32916182	32.26963299	33.86731254	32.66812439	25.69195331	32.17864083	31.80290073	32.63229697	NCSTN	1	160343272	160358952	+	4175	protein_coding	nicastrin [Source:HGNC Symbol;Acc:HGNC:17091]	-
ENSG00000142798	27.26145243	26.12110578	35.0685091	29.10642006	3.948667886	6.553285138	8.740808172	3.908522876	HSPG2	1	21822245	21937297	-	18104	protein_coding	heparan sulfate proteoglycan 2 [Source:HGNC Symbol;Acc:HGNC:5273]	-
ENSG00000088325	61.32291602	45.72763305	42.03544436	44.20477462	17.91893518	13.37608931	13.76137183	18.14599938	TPX2	20	31739271	31801805	+	3605	protein_coding	TPX2, microtubule nucleation factor [Source:HGNC Symbol;Acc:HGNC:1249]	-
ENSG00000131100	54.0279001	38.87071318	35.02297055	37.34472072	16.96810018	20.78406204	19.49043913	30.81011056	ATP6V1E1	22	17592136	17628818	-	3212	protein_coding	ATPase H+ transporting V1 subunit E1 [Source:HGNC Symbol;Acc:HGNC:857]	-
ENSG00000038382	40.60684042	34.01485751	37.75637439	35.90483659	14.63226414	12.75492518	14.46178774	9.05256559	TRIO	5	14143702	14532128	+	17500	protein_coding	trio Rho guanine nucleotide exchange factor [Source:HGNC Symbol;Acc:HGNC:12303]	-
ENSG00000116688	39.38746129	40.6343439	40.30698004	38.12812288	19.54358901	19.05963846	18.81316363	16.15185858	MFN2	1	11980181	12013514	+	4973	protein_coding	mitofusin 2 [Source:HGNC Symbol;Acc:HGNC:16877]	-
ENSG00000125520	23.53068065	32.14417984	35.01451855	35.34594216	17.19160595	19.73395725	19.22705481	16.80118433	SLC2A4RG	20	63739861	63743505	+	2244	protein_coding	SLC2A4 regulator [Source:HGNC Symbol;Acc:HGNC:15930]	Others
ENSG00000168036	32.56079341	31.75362989	29.61893914	30.28133093	42.86100385	56.90698953	54.88944633	59.16214887	CTNNB1	3	41194741	41260096	+	11927	protein_coding	catenin beta 1 [Source:HGNC Symbol;Acc:HGNC:2514]	-
ENSG00000134996	35.35864134	42.02741846	35.97806597	39.60950274	12.19232785	13.49560784	12.92642957	14.51690207	OSTF1	9	75088543	75147265	+	1319	protein_coding	osteoclast stimulating factor 1 [Source:HGNC Symbol;Acc:HGNC:8510]	-
ENSG00000130706	28.41908112	36.53441042	39.28354271	37.64145625	17.37757515	20.38339957	19.26157872	17.86852616	ADRM1	20	62302093	62308862	+	2142	protein_coding	adhesion regulating molecule 1 [Source:HGNC Symbol;Acc:HGNC:15759]	-
ENSG00000103888	32.10289607	46.93150978	62.52316554	40.21316643	2.468791845	9.956374153	9.333193909	5.603746712	CEMIP	15	80779343	80951776	+	7621	protein_coding	cell migration inducing hyaluronidase 1 [Source:HGNC Symbol;Acc:HGNC:29213]	-
ENSG00000177879	48.18330342	36.86319547	35.0355867	35.44865821	8.906110137	10.26110558	10.07276793	14.70666077	AP3S1	5	115841481	115914081	+	3198	protein_coding	adaptor related protein complex 3 subunit sigma 1 [Source:HGNC Symbol;Acc:HGNC:2013]	-
ENSG00000141580	33.56530381	30.33770076	28.37874658	30.52455919	25.26488633	24.2958609	23.6395705	24.41946478	WDR45B	17	82614562	82648553	-	3542	protein_coding	WD repeat domain 45B [Source:HGNC Symbol;Acc:HGNC:25072]	-
ENSG00000172115	34.29198462	44.94963574	35.67742578	45.44777971	18.32471471	18.02152728	17.4188668	16.98940653	CYCS	7	25120091	25125361	-	4457	protein_coding	cytochrome c, somatic [Source:HGNC Symbol;Acc:HGNC:19986]	-
ENSG00000163399	35.03987726	36.41991736	37.65007513	35.10389948	29.58565436	29.30443051	28.40491998	25.52675887	ATP1A1	1	116372668	116410261	+	7261	protein_coding	ATPase Na+/K+ transporting subunit alpha 1 [Source:HGNC Symbol;Acc:HGNC:799]	-
ENSG00000077380	42.98197898	35.72500612	33.82462319	35.03586759	27.41665674	25.40691382	25.41136105	29.04968527	DYNC1I2	2	171687409	171748420	+	4695	protein_coding	dynein cytoplasmic 1 intermediate chain 2 [Source:HGNC Symbol;Acc:HGNC:2964]	-
ENSG00000126945	35.35481216	33.19014793	30.79867118	34.88891193	37.11604083	38.86700878	36.17295243	41.98004486	HNRNPH2	X	101408295	101414133	+	2223	protein_coding	heterogeneous nuclear ribonucleoprotein H2 [Source:HGNC Symbol;Acc:HGNC:5042]	-
ENSG00000102119	26.80347582	35.08561559	33.77383749	35.77000677	19.09800186	23.19908176	21.03700453	18.12892117	EMD	X	154379197	154381523	+	2020	protein_coding	emerin [Source:HGNC Symbol;Acc:HGNC:3331]	-
ENSG00000197467	21.54212023	38.62335709	41.26809916	39.2227954	1.415500409	2.045463051	2.081524277	1.325290271	COL13A1	10	69801867	69964275	+	5888	protein_coding	collagen type XIII alpha 1 chain [Source:HGNC Symbol;Acc:HGNC:2190]	-
ENSG00000182952	36.53744349	36.92584336	34.20593426	34.13000617	21.27469058	23.33536325	22.98609379	24.03414947	HMGN4	6	26538405	26546254	+	1274	protein_coding	high mobility group nucleosomal binding domain 4 [Source:HGNC Symbol;Acc:HGNC:4989]	-
ENSG00000188856	79.55185767	24.91365105	35.70488696	29.00862051	19.96678425	24.45436997	22.27833378	51.55498549	RPSAP47	8	80558870	80559757	+	888	processed_pseudogene	ribosomal protein SA pseudogene 47 [Source:HGNC Symbol;Acc:HGNC:36162]	-
ENSG00000161547	50.60016096	36.24727034	33.45471728	37.11282003	28.43354992	24.92864205	24.35953116	39.5276499	SRSF2	17	76734115	76737374	-	3017	protein_coding	serine and arginine rich splicing factor 2 [Source:HGNC Symbol;Acc:HGNC:10783]	-
ENSG00000118418	18.15094023	34.8920455	26.59161151	34.21145264	58.44903025	49.07661083	46.61440114	51.86145755	HMGN3	6	79201245	79234738	-	1014	protein_coding	high mobility group nucleosomal binding domain 3 [Source:HGNC Symbol;Acc:HGNC:12312]	Others
ENSG00000125971	39.30934327	33.72173407	34.76824689	35.23746729	24.58820922	23.85184992	21.85078425	33.61711907	DYNLRB1	20	34516409	34540958	+	2460	protein_coding	dynein light chain roadblock-type 1 [Source:HGNC Symbol;Acc:HGNC:15468]	-
ENSG00000188157	13.82224647	24.12627623	30.74286274	28.72320373	48.14827867	44.34157847	49.64090635	28.59217055	AGRN	1	1020123	1056118	+	10758	protein_coding	agrin [Source:HGNC Symbol;Acc:HGNC:329]	-
ENSG00000196305	58.9878473	41.55829107	36.9846413	41.71774735	11.80754909	16.68688005	16.82080029	21.25908134	IARS	9	92210207	92293756	-	7401	protein_coding	isoleucyl-tRNA synthetase [Source:HGNC Symbol;Acc:HGNC:5330]	-
ENSG00000196526	45.25705347	35.79705637	35.75506735	36.32347318	11.46885867	11.02300736	11.52904124	9.165578629	AFAP1	4	7758714	7939926	-	10036	protein_coding	actin filament associated protein 1 [Source:HGNC Symbol;Acc:HGNC:24017]	-
ENSG00000107175	31.55007138	35.17043744	35.92307179	36.56131702	19.83303124	27.57803309	23.68686522	25.11574794	CREB3	9	35732335	35737004	+	1903	protein_coding	cAMP responsive element binding protein 3 [Source:HGNC Symbol;Acc:HGNC:2347]	TF_bZIP
ENSG00000151239	54.6779394	34.81162652	28.77706952	33.83529631	20.26592829	21.82162523	20.02047112	33.16056918	TWF1	12	43793723	43806375	-	3932	protein_coding	twinfilin actin binding protein 1 [Source:HGNC Symbol;Acc:HGNC:9620]	-
ENSG00000243449	13.29143554	24.65398075	36.85693693	32.50837246	58.05600408	41.96228122	33.66286634	29.33309133	C4orf48	4	2041993	2043970	+	540	protein_coding	chromosome 4 open reading frame 48 [Source:HGNC Symbol;Acc:HGNC:34437]	-
ENSG00000189060	17.58438118	22.48004368	24.95595833	23.34846466	55.84987479	52.65806954	54.49852909	49.53781245	H1F0	22	37805093	37807436	+	2344	protein_coding	H1 histone family member 0 [Source:HGNC Symbol;Acc:HGNC:4714]	-
ENSG00000170275	45.30189989	37.29312811	38.19631445	35.87059947	17.18203222	18.09226391	17.11064654	18.47765423	CRTAP	3	33113979	33147773	+	6695	protein_coding	cartilage associated protein [Source:HGNC Symbol;Acc:HGNC:2379]	-
ENSG00000179115	30.93132117	37.93878931	37.86870114	39.74829137	18.9968862	21.32580001	20.64977386	17.91291721	FARSA	19	12922479	12934037	-	2435	protein_coding	phenylalanyl-tRNA synthetase subunit alpha [Source:HGNC Symbol;Acc:HGNC:3592]	-
ENSG00000145337	25.68967313	41.81962633	35.80879313	38.79728618	27.83084366	29.86374963	27.28641431	24.58554648	PYURF	4	88520985	88523813	-	1361	protein_coding	PIGY upstream reading frame [Source:HGNC Symbol;Acc:HGNC:44317]	-
ENSG00000170540	37.05238929	28.38078077	24.11424044	26.53831004	72.16508325	59.67451473	55.41949024	94.20044671	ARL6IP1	16	18791667	18801678	-	3666	protein_coding	ADP ribosylation factor like GTPase 6 interacting protein 1 [Source:HGNC Symbol;Acc:HGNC:697]	-
ENSG00000197694	43.88187786	34.59235691	38.19505728	35.10235904	28.69653857	23.71455512	26.56997006	20.93952098	SPTAN1	9	128552558	128633662	+	16236	protein_coding	spectrin alpha, non-erythrocytic 1 [Source:HGNC Symbol;Acc:HGNC:11273]	-
ENSG00000124207	68.0040233	41.87960042	33.93941939	40.30592083	16.98752317	15.23489369	15.19586016	24.34069963	CSE1L	20	49046246	49096960	+	3800	protein_coding	chromosome segregation 1 like [Source:HGNC Symbol;Acc:HGNC:2431]	-
ENSG00000179295	40.48488042	35.3044891	32.76525083	34.79139346	31.83290076	24.17899337	26.00082252	24.79762835	PTPN11	12	112418351	112509913	+	7023	protein_coding	protein tyrosine phosphatase, non-receptor type 11 [Source:HGNC Symbol;Acc:HGNC:9644]	-
ENSG00000179632	23.39180543	32.68713971	36.02596876	35.88083239	23.47033054	26.64165889	25.01385844	22.64980731	MAF1	8	144104499	144107611	+	2377	protein_coding	MAF1 homolog, negative regulator of RNA polymerase III [Source:HGNC Symbol;Acc:HGNC:24966]	-
ENSG00000111481	42.69897755	36.55087183	35.61611725	33.73930929	19.51795159	22.27248147	20.15732483	28.24930444	COPZ1	12	54301202	54351849	+	3901	protein_coding	coatomer protein complex subunit zeta 1 [Source:HGNC Symbol;Acc:HGNC:2243]	-
ENSG00000134243	33.09143339	30.19470305	31.37884988	31.20829485	30.9234634	31.31165402	33.85003624	31.94586155	SORT1	1	109309568	109397951	-	9160	protein_coding	sortilin 1 [Source:HGNC Symbol;Acc:HGNC:11186]	-
ENSG00000125912	27.65590839	35.9608449	38.7753784	40.14830266	13.96854568	20.07717735	19.08901442	15.57208132	NCLN	19	3185563	3209575	+	4175	protein_coding	nicalin [Source:HGNC Symbol;Acc:HGNC:26923]	-
ENSG00000167779	15.86436533	34.24411975	40.21951632	36.63783741	0.973272311	1.591093275	1.385971262	1.181536646	IGFBP6	12	53097436	53102345	+	1346	protein_coding	insulin like growth factor binding protein 6 [Source:HGNC Symbol;Acc:HGNC:5475]	-
ENSG00000149218	38.79809956	38.13113778	37.2277594	34.63121956	15.36777524	14.45457964	15.06920276	15.96116604	ENDOD1	11	95089810	95132645	+	4687	protein_coding	endonuclease domain containing 1 [Source:HGNC Symbol;Acc:HGNC:29129]	-
ENSG00000102882	36.76234578	31.90989476	37.7927407	33.78852113	12.2690524	13.4691366	12.32705068	13.83012098	MAPK3	16	30114105	30123506	-	3669	protein_coding	mitogen-activated protein kinase 3 [Source:HGNC Symbol;Acc:HGNC:6877]	-
ENSG00000115091	49.63689024	39.69346078	35.6332888	38.62363814	13.73118628	18.68965106	17.87358204	25.21362266	ACTR3	2	113889960	113962596	+	12049	protein_coding	ARP3 actin related protein 3 homolog [Source:HGNC Symbol;Acc:HGNC:170]	-
ENSG00000112081	43.73106198	36.57005301	33.04278404	36.91481379	25.26161282	23.38718723	23.00553173	31.61928842	SRSF3	6	36594353	36605600	+	7118	protein_coding	serine and arginine rich splicing factor 3 [Source:HGNC Symbol;Acc:HGNC:10785]	-
ENSG00000198176	40.0750534	38.13655638	37.86108638	37.83068836	17.06827119	15.72138981	15.41232301	16.896831	TFDP1	13	113584721	113641470	+	3741	protein_coding	transcription factor Dp-1 [Source:HGNC Symbol;Acc:HGNC:11749]	E2F
ENSG00000067704	40.57882494	33.58942282	30.82385707	33.16200569	13.0042589	14.14858576	14.49956787	19.39219454	IARS2	1	220094102	220148041	+	4165	protein_coding	isoleucyl-tRNA synthetase 2, mitochondrial [Source:HGNC Symbol;Acc:HGNC:29685]	-
ENSG00000135677	37.33605321	31.10216203	33.36862007	29.90716709	27.87385651	35.08081173	34.27097231	36.59859524	GNS	12	64713445	64759447	-	6284	protein_coding	glucosamine (N-acetyl)-6-sulfatase [Source:HGNC Symbol;Acc:HGNC:4422]	-
ENSG00000117122	24.06029562	37.89940538	41.77365067	40.63265096	3.23108907	15.5706168	12.26364251	11.43523187	MFAP2	1	16974502	16980835	-	2915	protein_coding	microfibril associated protein 2 [Source:HGNC Symbol;Acc:HGNC:7033]	-
ENSG00000264281	66.81778161	26.53450417	31.50713404	31.12884388	18.24304717	23.61854478	21.41395849	48.6619402	AC016596.1	5	55944656	55944733	+	78	processed_pseudogene	ribosomal protein L41 (RPL41) pseudogene	-
ENSG00000124172	33.40121873	34.76184853	34.47842059	34.91571818	21.61284029	25.33268624	23.62174975	28.78305019	ATP5F1E	20	59025467	59032382	-	5126	protein_coding	ATP synthase F1 subunit epsilon [Source:HGNC Symbol;Acc:HGNC:838]	-
ENSG00000087088	14.30946203	34.43395183	37.74433794	36.06436496	30.61898369	38.09825565	34.90686256	24.31935823	BAX	19	48954815	48961798	+	2587	protein_coding	BCL2 associated X, apoptosis regulator [Source:HGNC Symbol;Acc:HGNC:959]	-
ENSG00000115306	43.77276576	35.65326925	38.36962394	35.3548384	15.41417864	12.63532793	14.27615268	10.29291588	SPTBN1	2	54456285	54671445	+	18504	protein_coding	spectrin beta, non-erythrocytic 1 [Source:HGNC Symbol;Acc:HGNC:11275]	-
ENSG00000157020	35.31579688	37.64951987	36.88247767	38.08609141	10.89101908	15.55220024	13.91303195	14.95928085	SEC13	3	10293131	10321178	-	5446	protein_coding	SEC13 homolog, nuclear pore and COPII coat complex component [Source:HGNC Symbol;Acc:HGNC:10697]	-
ENSG00000179967	10.70800532	36.26516534	40.99168387	38.88391812	20.60712744	21.88961423	19.54722876	6.67112406	PPP1R14BP3	4	139114930	139115374	-	445	processed_pseudogene	protein phosphatase 1 regulatory inhibitor subunit 14B pseudogene 3 [Source:HGNC Symbol;Acc:HGNC:16330]	-
ENSG00000113657	15.57258832	12.41496222	12.92932006	12.00647162	127.4833022	106.8729261	113.6925653	112.677052	DPYSL3	5	147390811	147510056	-	7164	protein_coding	dihydropyrimidinase like 3 [Source:HGNC Symbol;Acc:HGNC:3015]	-
ENSG00000143127	27.32182715	39.31121288	43.02585914	36.73162815	0.436007728	0.827116206	0.799723166	0.546891935	ITGA10	1	145891208	145910189	-	6320	protein_coding	integrin subunit alpha 10 [Source:HGNC Symbol;Acc:HGNC:6135]	-
ENSG00000139514	39.85598025	36.83722438	38.69940878	38.95668726	8.40979041	12.66664215	14.08348373	10.16124792	SLC7A1	13	29509410	29595688	-	7692	protein_coding	solute carrier family 7 member 1 [Source:HGNC Symbol;Acc:HGNC:11057]	-
ENSG00000129515	52.56223638	35.16369927	30.92024334	33.84387421	12.42952419	14.04123925	12.86199233	20.49179636	SNX6	14	34561094	34630183	-	4105	protein_coding	sorting nexin 6 [Source:HGNC Symbol;Acc:HGNC:14970]	-
ENSG00000068912	44.35074446	34.91784038	32.42342133	34.46585197	20.86997625	22.40618082	21.75901265	32.7804822	ERLEC1	2	53787044	53818819	+	2592	protein_coding	endoplasmic reticulum lectin 1 [Source:HGNC Symbol;Acc:HGNC:25222]	-
ENSG00000070614	34.61346005	33.29018247	35.56516912	33.80431068	20.2068443	22.42150666	24.31450441	18.14044082	NDST1	5	150485818	150558211	+	9529	protein_coding	N-deacetylase and N-sulfotransferase 1 [Source:HGNC Symbol;Acc:HGNC:7680]	-
ENSG00000100028	43.93494268	39.47954672	31.25280792	39.61400234	21.9385072	21.51641074	20.90760049	23.59683495	SNRPD3	22	24555503	24609980	+	2544	protein_coding	small nuclear ribonucleoprotein D3 polypeptide [Source:HGNC Symbol;Acc:HGNC:11160]	-
ENSG00000198561	36.69051987	33.43349481	35.06197492	31.56928538	32.00328796	31.22846514	30.71850403	29.4088509	CTNND1	11	57753243	57819546	+	8798	protein_coding	catenin delta 1 [Source:HGNC Symbol;Acc:HGNC:2515]	-
ENSG00000220842	20.84098189	43.83516124	35.97507773	41.9496007	18.33117783	17.78359063	15.53924099	14.00472369	RPL21P16	10	120354701	120355183	-	483	processed_pseudogene	ribosomal protein L21 pseudogene 16 [Source:HGNC Symbol;Acc:HGNC:31396]	-
ENSG00000184007	50.68064734	33.78401466	33.42860762	35.03219076	14.82468188	16.54018748	16.16492836	24.0134155	PTP4A2	1	31906421	31944856	-	6719	protein_coding	protein tyrosine phosphatase type IVA, member 2 [Source:HGNC Symbol;Acc:HGNC:9635]	-
ENSG00000126457	43.36842627	34.68108083	35.81151879	38.35980278	21.77660057	22.22622762	20.92316057	24.94065861	PRMT1	19	49675786	49689029	+	4796	protein_coding	protein arginine methyltransferase 1 [Source:HGNC Symbol;Acc:HGNC:5187]	-
ENSG00000179051	27.2336711	35.29654639	37.41543421	34.19921859	31.74499913	31.97476417	32.7115872	24.31390508	RCC2	1	17406760	17439724	-	4126	protein_coding	regulator of chromosome condensation 2 [Source:HGNC Symbol;Acc:HGNC:30297]	-
ENSG00000142634	21.03894586	31.82542429	35.85796977	35.00982387	24.26434078	32.12649331	30.03120691	27.27867323	EFHD2	1	15409895	15430343	+	2531	protein_coding	EF-hand domain family member D2 [Source:HGNC Symbol;Acc:HGNC:28670]	-
ENSG00000115524	41.97833275	31.13986072	27.33497284	29.97344225	35.50665532	32.84341126	33.85656488	43.06181046	SF3B1	2	197389784	197435091	-	9164	protein_coding	splicing factor 3b subunit 1 [Source:HGNC Symbol;Acc:HGNC:10768]	-
ENSG00000130202	26.99184648	31.5889962	35.61113731	34.76101501	13.66530286	20.39155946	18.97114669	20.24825659	NECTIN2	19	44846175	44889228	+	3747	protein_coding	nectin cell adhesion molecule 2 [Source:HGNC Symbol;Acc:HGNC:9707]	-
ENSG00000128185	25.85892815	30.0288954	35.57329016	30.90746502	30.35690023	30.71075988	29.90647348	32.06421522	DGCR6L	22	20314276	20320080	-	1154	protein_coding	DiGeorge syndrome critical region gene 6 like [Source:HGNC Symbol;Acc:HGNC:18551]	-
ENSG00000135390	30.1099766	34.14982978	36.79903741	36.39798549	22.2244288	23.91666159	22.75193457	25.29043023	ATP5MC2	12	53632726	53677408	-	3991	protein_coding	ATP synthase membrane subunit c locus 2 [Source:HGNC Symbol;Acc:HGNC:842]	-
ENSG00000129625	49.97401402	34.64031963	31.87221521	33.02849763	18.95568225	19.65825084	18.23569076	32.6842272	REEP5	5	112876379	112922539	-	4230	protein_coding	receptor accessory protein 5 [Source:HGNC Symbol;Acc:HGNC:30077]	-
ENSG00000129250	27.44214968	33.79400549	36.03351105	35.3411587	12.77803044	14.75622264	14.16810193	10.40708127	KIF1C	17	4997948	5028401	+	8580	protein_coding	kinesin family member 1C [Source:HGNC Symbol;Acc:HGNC:6317]	-
ENSG00000197102	42.23106347	35.02399491	38.40712718	34.41169334	21.33447297	15.11834895	19.32166314	10.96885203	DYNC1H1	14	101964510	102056443	+	36852	protein_coding	dynein cytoplasmic 1 heavy chain 1 [Source:HGNC Symbol;Acc:HGNC:2961]	-
ENSG00000163527	44.22680468	34.05698258	31.69218263	33.28208573	22.06387463	28.78050686	28.39184471	35.34389441	STT3B	3	31532638	31637622	+	5012	protein_coding	STT3B, catalytic subunit of the oligosaccharyltransferase complex [Source:HGNC Symbol;Acc:HGNC:30611]	-
ENSG00000198843	56.25020722	34.23218993	32.18592425	33.30810956	17.55584723	20.88399138	19.51498671	30.15828618	SELENOT	3	150602875	150630445	+	4135	protein_coding	selenoprotein T [Source:HGNC Symbol;Acc:HGNC:18136]	-
ENSG00000139645	28.13723407	35.49374119	38.90287302	36.28120424	18.36892242	18.89503666	20.61237759	12.0544316	ANKRD52	12	56237807	56258391	-	8820	protein_coding	ankyrin repeat domain 52 [Source:HGNC Symbol;Acc:HGNC:26614]	-
ENSG00000178982	40.83001082	36.09554786	38.93087701	35.51915333	17.44449859	19.33272432	18.45918486	25.16820008	EIF3K	19	38619082	38636955	+	2798	protein_coding	eukaryotic translation initiation factor 3 subunit K [Source:HGNC Symbol;Acc:HGNC:24656]	-
ENSG00000116221	38.18218865	36.36273393	36.21582099	37.82827675	17.2168779	19.77578253	18.05827981	22.51901617	MRPL37	1	54184041	54225464	+	2549	protein_coding	mitochondrial ribosomal protein L37 [Source:HGNC Symbol;Acc:HGNC:14034]	-
ENSG00000111674	19.11701616	14.64099149	14.24642286	16.9889886	19.63733619	12.90454723	12.59669837	11.19422943	ENO2	12	6913745	6923698	+	4281	protein_coding	enolase 2 [Source:HGNC Symbol;Acc:HGNC:3353]	-
ENSG00000099817	24.37013526	33.70053762	36.44908797	35.92266598	16.80185269	16.13149036	15.81536349	12.86662078	POLR2E	19	1086579	1095380	-	4865	protein_coding	RNA polymerase II subunit E [Source:HGNC Symbol;Acc:HGNC:9192]	-
ENSG00000171552	19.29426091	31.11676881	33.49589685	32.0940693	12.34972035	17.02438106	14.01409306	12.27873038	BCL2L1	20	31664452	31723989	-	3314	protein_coding	BCL2 like 1 [Source:HGNC Symbol;Acc:HGNC:992]	-
ENSG00000185651	44.35431295	34.82618637	34.14450286	35.01302731	21.48613484	22.51807936	20.81036261	29.25997822	UBE2L3	22	21549447	21624034	+	3838	protein_coding	ubiquitin conjugating enzyme E2 L3 [Source:HGNC Symbol;Acc:HGNC:12488]	-
ENSG00000130702	19.92666992	29.2369973	41.42911097	34.09925059	13.03895431	13.49844209	16.63903029	8.381851224	LAMA5	20	62307955	62367312	-	14291	protein_coding	laminin subunit alpha 5 [Source:HGNC Symbol;Acc:HGNC:6485]	-
ENSG00000130520	29.34902437	31.49606555	35.55051466	35.00324934	20.75225844	21.05142183	18.4908893	21.91869971	LSM4	19	18306230	18323274	-	3029	protein_coding	LSM4 homolog, U6 small nuclear RNA and mRNA degradation associated [Source:HGNC Symbol;Acc:HGNC:17259]	-
ENSG00000111676	22.52697744	28.93202796	32.12758142	29.30346351	48.37010731	43.95742498	46.13093454	30.68038628	ATN1	12	6924463	6942321	+	4762	protein_coding	atrophin 1 [Source:HGNC Symbol;Acc:HGNC:3033]	-
ENSG00000175582	47.59831116	31.37350059	28.97888449	30.28563948	20.86587556	23.11274322	21.86928457	34.9079725	RAB6A	11	73675638	73761137	-	4896	protein_coding	RAB6A, member RAS oncogene family [Source:HGNC Symbol;Acc:HGNC:9786]	-
ENSG00000126698	38.67075805	36.02629581	32.34825442	35.33996482	24.90160297	25.22085205	23.27690431	33.06984698	DNAJC8	1	28199456	28233025	-	2888	protein_coding	DnaJ heat shock protein family (Hsp40) member C8 [Source:HGNC Symbol;Acc:HGNC:15470]	-
ENSG00000155506	30.59877617	34.78973766	36.01969442	35.02709109	25.77301496	23.70601572	25.61052897	16.86733072	LARP1	5	154712902	154817607	+	8492	protein_coding	La ribonucleoprotein domain family member 1 [Source:HGNC Symbol;Acc:HGNC:29531]	-
ENSG00000109220	32.10903654	31.61875153	30.43779448	34.11288668	16.12596257	12.09061621	11.45498865	12.91906631	CHIC2	4	54009789	54064690	-	1318	protein_coding	cysteine rich hydrophobic domain 2 [Source:HGNC Symbol;Acc:HGNC:1935]	-
ENSG00000147164	23.67611673	35.13614393	35.36042858	33.26449229	21.27234039	22.04306497	22.86234649	16.42440659	SNX12	X	71056332	71073426	-	2595	protein_coding	sorting nexin 12 [Source:HGNC Symbol;Acc:HGNC:14976]	-
ENSG00000140545	18.91789698	26.8233776	30.72027838	27.73717474	25.51030504	30.03384521	28.96716756	21.25736906	MFGE8	15	88898683	88913411	-	6837	protein_coding	milk fat globule-EGF factor 8 protein [Source:HGNC Symbol;Acc:HGNC:7036]	-
ENSG00000152518	20.41041494	26.53101156	32.00060365	28.70147713	19.60441247	19.7258942	19.87265189	17.91149881	ZFP36L2	2	43222402	43226609	-	3696	protein_coding	ZFP36 ring finger protein like 2 [Source:HGNC Symbol;Acc:HGNC:1108]	Others
ENSG00000164258	31.65565455	35.27018104	31.67014882	33.93650057	19.60965056	20.81534887	19.71837934	24.6125336	NDUFS4	5	53560633	53683340	+	1176	protein_coding	NADH:ubiquinone oxidoreductase subunit S4 [Source:HGNC Symbol;Acc:HGNC:7711]	-
ENSG00000110107	38.012637	37.0262413	38.15190564	35.3875986	28.49098432	27.39156204	24.19468745	26.98772915	PRPF19	11	60890730	60906588	-	2739	protein_coding	pre-mRNA processing factor 19 [Source:HGNC Symbol;Acc:HGNC:17896]	-
ENSG00000105254	33.29168274	30.02904114	33.52074286	32.93485514	26.37596821	25.36135336	24.20301909	27.37605014	TBCB	19	36114289	36125947	+	3326	protein_coding	tubulin folding cofactor B [Source:HGNC Symbol;Acc:HGNC:1989]	-
ENSG00000119326	54.09395897	36.83913707	30.36831855	34.48688775	6.766610917	8.56106243	8.486993215	13.89713516	CTNNAL1	9	108942569	109013529	-	3131	protein_coding	catenin alpha like 1 [Source:HGNC Symbol;Acc:HGNC:2512]	-
ENSG00000177706	19.64211413	29.82976322	36.55762815	30.94727577	14.55029815	27.77398512	26.1485645	22.37733583	FAM20C	7	192969	260745	+	4629	protein_coding	FAM20C, golgi associated secretory pathway kinase [Source:HGNC Symbol;Acc:HGNC:22140]	-
ENSG00000139641	37.1009942	35.60128553	36.83155638	36.3884083	11.2748114	14.20756728	13.49780946	13.12889048	ESYT1	12	56118250	56144671	+	5493	protein_coding	extended synaptotagmin 1 [Source:HGNC Symbol;Acc:HGNC:29534]	-
ENSG00000184897	8.082740994	25.12923523	30.06571586	29.74203155	58.73722781	45.68942446	43.42730629	26.52339388	H1FX	3	129314771	129316277	-	1507	protein_coding	H1 histone family member X [Source:HGNC Symbol;Acc:HGNC:4722]	-
ENSG00000187608	25.9521197	36.82608427	39.6896232	37.04342688	13.15353151	14.26713211	11.45691258	14.35425977	ISG15	1	1001138	1014540	+	941	protein_coding	ISG15 ubiquitin-like modifier [Source:HGNC Symbol;Acc:HGNC:4053]	-
ENSG00000111328	24.01067078	28.01366663	29.11662544	30.17389953	31.68070119	39.05243407	35.40183465	37.69487785	CDK2AP1	12	123260971	123272334	-	3117	protein_coding	cyclin dependent kinase 2 associated protein 1 [Source:HGNC Symbol;Acc:HGNC:14002]	-
ENSG00000247596	22.90769772	34.16364592	37.82053076	37.37980009	10.01786378	13.92542408	13.26022421	12.90414211	TWF2	3	52228610	52239260	-	1824	protein_coding	twinfilin actin binding protein 2 [Source:HGNC Symbol;Acc:HGNC:9621]	-
ENSG00000111652	37.62646622	33.83569135	35.64753893	34.23803875	11.31870946	15.3569857	15.03044568	15.64634373	COPS7A	12	6723741	6731875	+	3113	protein_coding	COP9 signalosome subunit 7A [Source:HGNC Symbol;Acc:HGNC:16758]	-
ENSG00000147027	43.82029635	30.07301593	26.94625434	30.9583271	17.78961743	18.03506603	17.78064171	22.86795881	TMEM47	X	34627064	34657288	-	4054	protein_coding	transmembrane protein 47 [Source:HGNC Symbol;Acc:HGNC:18515]	-
ENSG00000004779	32.75980378	35.57281965	36.12781057	36.2114327	18.08342051	20.8835911	18.22133195	24.79618097	NDUFAB1	16	23581002	23596356	-	1600	protein_coding	NADH:ubiquinone oxidoreductase subunit AB1 [Source:HGNC Symbol;Acc:HGNC:7694]	-
ENSG00000241468	27.24201865	36.21806144	33.80709143	36.44681583	18.85363079	20.68984523	15.51339983	14.63353477	ATP5MF	7	99448475	99466331	-	2275	protein_coding	ATP synthase membrane subunit f [Source:HGNC Symbol;Acc:HGNC:848]	-
ENSG00000172216	18.21004151	31.75803096	38.66586635	36.22698505	6.547351285	15.11659315	13.82924393	11.25277138	CEBPB	20	50190734	50192689	+	1956	protein_coding	CCAAT enhancer binding protein beta [Source:HGNC Symbol;Acc:HGNC:1834]	C/EBP
ENSG00000130147	34.44794527	30.36982661	29.36003091	30.88386766	29.77227669	36.12330363	36.32180421	31.30875105	SH3BP4	2	234951973	235055714	+	7129	protein_coding	SH3 domain binding protein 4 [Source:HGNC Symbol;Acc:HGNC:10826]	-
ENSG00000123159	19.62636893	30.68379122	32.90618512	32.94977004	15.29684592	19.61017452	18.46268056	15.79363937	GIPC1	19	14477760	14496149	-	4440	protein_coding	GIPC PDZ domain containing family member 1 [Source:HGNC Symbol;Acc:HGNC:1226]	-
ENSG00000131446	23.89786214	32.76718111	35.35501758	35.05453656	6.612481729	8.557947922	8.046450721	7.045012276	MGAT1	5	180784782	180815652	-	11576	protein_coding	mannosyl (alpha-1,3-)-glycoprotein beta-1,2-N-acetylglucosaminyltransferase [Source:HGNC Symbol;Acc:HGNC:7044]	-
ENSG00000068438	36.79152438	35.17524781	34.69783551	35.25503776	6.708354891	10.19906659	9.237253354	10.83858561	FTSJ1	X	48476021	48486364	+	2872	protein_coding	FtsJ RNA methyltransferase homolog 1 [Source:HGNC Symbol;Acc:HGNC:13254]	-
ENSG00000134287	31.50828425	32.65449857	33.56164241	32.29409931	25.29594169	25.73970447	25.45196141	20.94605111	ARF3	12	48935723	48957551	-	5002	protein_coding	ADP ribosylation factor 3 [Source:HGNC Symbol;Acc:HGNC:654]	-
ENSG00000159363	27.53653617	30.81732804	35.84566597	32.98774285	10.24632379	23.37878485	21.51449499	18.40319313	ATP13A2	1	16985958	17011928	-	5253	protein_coding	ATPase cation transporting 13A2 [Source:HGNC Symbol;Acc:HGNC:30213]	-
ENSG00000084090	35.5773871	33.25968284	32.16684614	33.30192443	28.3637719	27.31128339	26.59661049	29.70283551	STARD7	2	96184859	96208825	-	4414	protein_coding	StAR related lipid transfer domain containing 7 [Source:HGNC Symbol;Acc:HGNC:18063]	-
ENSG00000103202	19.24851488	27.74017388	30.6805509	31.26982013	19.65713779	19.36366715	17.96244576	13.76857424	NME4	16	396725	410367	+	3670	protein_coding	NME/NM23 nucleoside diphosphate kinase 4 [Source:HGNC Symbol;Acc:HGNC:7852]	-
ENSG00000186591	27.40936709	26.67422852	27.33735016	25.77566717	45.76718765	48.69785823	46.6330962	45.54612826	UBE2H	7	129830732	129952949	-	6503	protein_coding	ubiquitin conjugating enzyme E2 H [Source:HGNC Symbol;Acc:HGNC:12484]	-
ENSG00000140941	39.46781966	30.91676498	28.6263114	30.10432778	16.97504478	20.76558194	18.88715944	26.08175244	MAP1LC3B	16	87383995	87404779	+	5313	protein_coding	microtubule associated protein 1 light chain 3 beta [Source:HGNC Symbol;Acc:HGNC:13352]	-
ENSG00000065427	46.52969111	36.21151373	35.49051611	36.77209385	16.34127388	18.07690209	17.18822416	21.67933625	KARS	16	75627474	75648643	-	4065	protein_coding	lysyl-tRNA synthetase [Source:HGNC Symbol;Acc:HGNC:6215]	-
ENSG00000135047	31.27953293	36.59822909	35.97401762	35.54043448	17.35523797	27.98213581	24.09414139	27.37066095	CTSL	9	87725519	87731393	+	2366	protein_coding	cathepsin L [Source:HGNC Symbol;Acc:HGNC:2537]	-
ENSG00000225921	39.20317733	33.96747229	32.07081943	36.12407797	20.16447114	20.78083678	19.22626178	23.00106997	NOL7	6	13615327	13632739	+	1865	protein_coding	nucleolar protein 7 [Source:HGNC Symbol;Acc:HGNC:21040]	-
ENSG00000266472	30.87054802	33.95115964	32.71510898	36.99039949	24.81638853	23.29470733	22.27368934	22.57435323	MRPS21	1	150293720	150308979	+	1641	protein_coding	mitochondrial ribosomal protein S21 [Source:HGNC Symbol;Acc:HGNC:14046]	-
ENSG00000025772	43.27148053	34.60155825	35.85566173	36.19187501	12.80493224	14.58519592	13.80212664	15.7440885	TOMM34	20	44942130	44960486	-	2062	protein_coding	translocase of outer mitochondrial membrane 34 [Source:HGNC Symbol;Acc:HGNC:15746]	-
ENSG00000108468	27.26365859	29.74459862	27.4934342	29.99701868	46.6073314	40.23013984	39.13284496	34.09778247	CBX1	17	48070052	48101521	-	3087	protein_coding	chromobox 1 [Source:HGNC Symbol;Acc:HGNC:1551]	-
ENSG00000114354	47.8688872	31.49710467	30.08058971	31.99376087	17.27691749	20.99456418	19.9632992	27.47602192	TFG	3	100709331	100748966	+	4994	protein_coding	TRK-fused gene [Source:HGNC Symbol;Acc:HGNC:11758]	-
ENSG00000103335	23.89757689	29.52922899	33.77357649	34.29754702	6.096709859	8.167504874	8.709866135	5.475800822	PIEZO1	16	88715338	88785220	-	11292	protein_coding	piezo type mechanosensitive ion channel component 1 [Source:HGNC Symbol;Acc:HGNC:28993]	-
ENSG00000160211	31.54841042	32.5684269	36.97013307	32.47040287	13.93077745	23.99070683	23.84226372	22.57405566	G6PD	X	154531390	154547572	-	3995	protein_coding	glucose-6-phosphate dehydrogenase [Source:HGNC Symbol;Acc:HGNC:4057]	-
ENSG00000165915	21.12781253	30.13479746	33.45817864	34.00297451	9.44558669	14.70401256	13.95503717	10.83823771	SLC39A13	11	47407132	47416501	+	4584	protein_coding	solute carrier family 39 member 13 [Source:HGNC Symbol;Acc:HGNC:20859]	-
ENSG00000181222	32.94337702	31.26948852	37.57560548	31.25564868	32.47013895	25.89177671	29.62634562	17.81646957	POLR2A	17	7484366	7514616	+	8355	protein_coding	RNA polymerase II subunit A [Source:HGNC Symbol;Acc:HGNC:9187]	-
ENSG00000234741	32.20124425	33.44547974	28.95100855	34.22668104	14.70525831	19.05159895	17.09198263	22.24998483	GAS5	1	173863900	173868882	-	3631	processed_transcript	growth arrest specific 5 [Source:HGNC Symbol;Acc:HGNC:16355]	-
ENSG00000182087	19.66726002	27.55943446	31.59091058	31.54345487	26.34639878	29.96335542	30.89948378	18.16939755	TMEM259	19	1009648	1021179	-	4031	protein_coding	transmembrane protein 259 [Source:HGNC Symbol;Acc:HGNC:17039]	-
ENSG00000138356	41.01139779	34.49284182	30.97519417	32.39931431	0.126023313	0.227959767	0.210829975	0.187010002	AOX1	2	200585868	200677064	+	5556	protein_coding	aldehyde oxidase 1 [Source:HGNC Symbol;Acc:HGNC:553]	-
ENSG00000119383	18.85182036	33.97632524	36.21982184	34.20592254	22.30148568	24.78466843	24.18757465	17.05722101	PTPA	9	129110950	129148946	+	5624	protein_coding	protein phosphatase 2 phosphatase activator [Source:HGNC Symbol;Acc:HGNC:9308]	-
ENSG00000203950	29.42849783	29.29538517	29.82504633	31.10763027	25.94337798	23.62881371	21.33195647	27.10506711	RTL8A	X	135050932	135052196	-	1265	protein_coding	retrotransposon Gag like 8A [Source:HGNC Symbol;Acc:HGNC:24514]	-
ENSG00000050405	44.93883023	32.40520177	28.37789573	30.55942935	23.48766366	28.80970799	27.92462354	41.78493156	LIMA1	12	50175788	50283546	-	6317	protein_coding	LIM domain and actin binding 1 [Source:HGNC Symbol;Acc:HGNC:24636]	-
ENSG00000104388	37.39297152	31.89650394	31.55249922	31.6452342	20.22569983	19.98971035	17.98208239	23.04983093	RAB2A	8	60516857	60623627	+	5654	protein_coding	RAB2A, member RAS oncogene family [Source:HGNC Symbol;Acc:HGNC:9763]	-
ENSG00000058668	38.58960343	30.10652617	29.79585712	30.24558147	17.59810044	15.92374875	17.50806678	15.79059977	ATP2B4	1	203626561	203744081	+	9721	protein_coding	ATPase plasma membrane Ca2+ transporting 4 [Source:HGNC Symbol;Acc:HGNC:817]	-
ENSG00000113407	50.63607942	38.666208	32.10735419	39.03692409	10.89040546	15.52925515	14.83315177	20.13662447	TARS	5	33440696	33469539	+	5718	protein_coding	threonyl-tRNA synthetase [Source:HGNC Symbol;Acc:HGNC:11572]	-
ENSG00000122565	34.79979156	32.12103275	26.75999454	31.79934829	34.92386461	31.72625532	30.55397722	36.63866471	CBX3	7	26201162	26213356	+	4641	protein_coding	chromobox 3 [Source:HGNC Symbol;Acc:HGNC:1553]	-
ENSG00000092964	36.0396572	28.47802149	30.3252862	29.75773178	32.70036921	24.49393437	23.32230715	25.30914359	DPYSL2	8	26514022	26658178	+	7305	protein_coding	dihydropyrimidinase like 2 [Source:HGNC Symbol;Acc:HGNC:3014]	-
ENSG00000143368	45.66075911	32.14231998	34.22802052	32.3839428	21.53023957	22.49469131	20.95772033	24.37825703	SF3B4	1	149923317	149928344	-	2245	protein_coding	splicing factor 3b subunit 4 [Source:HGNC Symbol;Acc:HGNC:10771]	-
ENSG00000128791	36.12073066	31.83461351	29.59510322	30.43832884	13.79643297	19.19612538	18.38078205	25.067858	TWSG1	18	9334767	9402420	+	4435	protein_coding	twisted gastrulation BMP signaling modulator 1 [Source:HGNC Symbol;Acc:HGNC:12429]	-
ENSG00000160752	30.88703687	32.36948727	33.59871371	33.38074963	14.18498673	13.34117451	13.73986166	12.41024908	FDPS	1	155308748	155320666	+	3718	protein_coding	farnesyl diphosphate synthase [Source:HGNC Symbol;Acc:HGNC:3631]	-
ENSG00000071553	25.26317234	25.34028409	29.14930529	27.2286175	32.77466126	39.63432642	37.6146748	37.59873463	ATP6AP1	X	154428632	154436516	+	4884	protein_coding	ATPase H+ transporting accessory protein 1 [Source:HGNC Symbol;Acc:HGNC:868]	-
ENSG00000283498	36.08833999	39.48536709	25.65469042	37.10204597	9.831827103	19.23522073	12.24963492	25.1961068	MIR1244-2	5	118974586	118974670	+	85	miRNA	microRNA 1244-2 [Source:HGNC Symbol;Acc:HGNC:38321]	-
ENSG00000111786	16.68853641	29.97831228	30.44395317	33.67073463	24.60156956	24.6211028	23.3085376	15.45039256	SRSF9	12	120461668	120469793	-	3744	protein_coding	serine and arginine rich splicing factor 9 [Source:HGNC Symbol;Acc:HGNC:10791]	-
ENSG00000173692	38.94522128	35.6794989	32.86511388	34.66651821	17.8402588	21.41207546	20.48346229	22.88482726	PSMD1	2	231056864	231172827	+	5187	protein_coding	proteasome 26S subunit, non-ATPase 1 [Source:HGNC Symbol;Acc:HGNC:9554]	-
ENSG00000115241	31.94321043	36.02042642	36.88043364	36.54310331	23.17723819	22.08264674	21.29448006	21.46374312	PPM1G	2	27381194	27409687	-	4092	protein_coding	protein phosphatase, Mg2+/Mn2+ dependent 1G [Source:HGNC Symbol;Acc:HGNC:9278]	-
ENSG00000167645	22.35721597	31.07839286	35.2205349	35.20698901	7.526518678	9.729057778	8.247467296	7.597279398	YIF1B	19	38305104	38317273	-	3193	protein_coding	Yip1 interacting factor homolog B, membrane trafficking protein [Source:HGNC Symbol;Acc:HGNC:30511]	-
ENSG00000164305	33.96278068	31.20079499	28.18986047	30.44051472	20.05449644	17.60270019	16.76102743	22.28718568	CASP3	4	184627696	184649509	-	2899	protein_coding	caspase 3 [Source:HGNC Symbol;Acc:HGNC:1504]	-
ENSG00000143977	33.73040318	34.0767517	33.84214037	36.10240251	19.54152431	18.48661	16.89443034	21.52359999	SNRPG	2	70281362	70293771	-	1795	protein_coding	small nuclear ribonucleoprotein polypeptide G [Source:HGNC Symbol;Acc:HGNC:11163]	-
ENSG00000000971	42.7729432	38.51075641	36.84029243	31.77025318	4.129096601	8.852169688	9.150880846	12.30884695	CFH	1	196651878	196747504	+	8145	protein_coding	complement factor H [Source:HGNC Symbol;Acc:HGNC:4883]	-
ENSG00000105971	49.51423366	29.33372444	28.46640658	29.98786312	8.511565674	13.15985348	12.24289196	22.25783487	CAV2	7	116287380	116508541	+	6926	protein_coding	caveolin 2 [Source:HGNC Symbol;Acc:HGNC:1528]	-
ENSG00000152977	24.71447276	27.48388858	32.85889472	29.11829283	13.07210328	12.62721112	12.65635874	12.37820334	ZIC1	3	147393422	147510293	+	6806	protein_coding	Zic family member 1 [Source:HGNC Symbol;Acc:HGNC:12872]	zf-C2H2
ENSG00000270647	21.77804461	33.13278251	32.13564106	35.49386853	25.46490573	23.42558738	24.60685235	13.61848456	TAF15	17	35713791	35864615	+	5909	protein_coding	TATA-box binding protein associated factor 15 [Source:HGNC Symbol;Acc:HGNC:11547]	-
ENSG00000114686	47.42026846	37.80681481	33.03259812	35.48454938	17.43704461	19.03315437	18.56808535	24.59426336	MRPL3	3	131462212	131502983	-	2715	protein_coding	mitochondrial ribosomal protein L3 [Source:HGNC Symbol;Acc:HGNC:10379]	-
ENSG00000124214	43.4867227	30.44186134	31.02868571	31.69884629	21.24047993	21.6837452	21.3529578	27.61679619	STAU1	20	49113339	49188367	-	4094	protein_coding	staufen double-stranded RNA binding protein 1 [Source:HGNC Symbol;Acc:HGNC:11370]	-
ENSG00000183617	31.17719022	36.27857527	35.89033903	37.39699249	11.25953631	13.06378682	11.15962504	14.96798424	MRPL54	19	3762664	3768575	+	1003	protein_coding	mitochondrial ribosomal protein L54 [Source:HGNC Symbol;Acc:HGNC:16685]	-
ENSG00000100997	27.41057312	33.37659274	34.20969784	32.82457247	8.635483146	9.314654	8.426312737	9.566516415	ABHD12	20	25294743	25390983	-	3429	protein_coding	abhydrolase domain containing 12 [Source:HGNC Symbol;Acc:HGNC:15868]	-
ENSG00000172053	30.98985841	31.7708478	34.67963969	31.43572742	20.61485735	20.86614151	19.94121573	20.91639089	QARS	3	49095932	49105135	-	4708	protein_coding	glutaminyl-tRNA synthetase [Source:HGNC Symbol;Acc:HGNC:9751]	-
ENSG00000126067	39.06111419	33.98067915	33.99881943	34.40314956	17.44249341	20.75998396	18.5432864	23.63028401	PSMB2	1	35599544	35641844	-	4843	protein_coding	proteasome subunit beta 2 [Source:HGNC Symbol;Acc:HGNC:9539]	-
ENSG00000120509	48.3390435	32.10489153	32.87410079	30.83371436	16.19816454	20.01938714	19.44966636	27.11089129	PDZD11	X	70286595	70290514	-	1393	protein_coding	PDZ domain containing 11 [Source:HGNC Symbol;Acc:HGNC:28034]	-
ENSG00000241494	48.75213639	28.41579167	32.47976407	31.34940725	14.74834733	15.98296044	12.9756169	29.53158229	AL355032.1	14	101677943	101678380	+	438	processed_pseudogene	ribosomal protein L26-like 1 (RPL26L1) pseudogene	-
ENSG00000089063	40.83139931	30.04056478	28.61198767	29.42708168	22.17206042	25.60185228	24.03119273	36.07083058	TMEM230	20	5068232	5113103	-	3051	protein_coding	transmembrane protein 230 [Source:HGNC Symbol;Acc:HGNC:15876]	-
ENSG00000131165	22.57760224	29.51196812	32.64973936	31.03180883	22.27683815	22.16668161	22.56434238	18.83829063	CHMP1A	16	89644431	89657845	-	3208	protein_coding	charged multivesicular body protein 1A [Source:HGNC Symbol;Acc:HGNC:8740]	-
ENSG00000078668	37.81253726	34.96768043	30.84466918	32.44010401	18.96241416	19.97086695	17.58293201	22.10251689	VDAC3	8	42391624	42405897	+	3141	protein_coding	voltage dependent anion channel 3 [Source:HGNC Symbol;Acc:HGNC:12674]	-
ENSG00000177885	28.50600553	29.00666011	30.45192791	29.99762255	22.2657426	24.17557884	23.57332844	22.0589451	GRB2	17	75318076	75405709	-	4716	protein_coding	growth factor receptor bound protein 2 [Source:HGNC Symbol;Acc:HGNC:4566]	-
ENSG00000162434	49.40819774	35.22997547	34.48196522	34.9067589	10.50491031	11.48305456	12.02901577	14.12859712	JAK1	1	64833229	64966504	-	6317	protein_coding	Janus kinase 1 [Source:HGNC Symbol;Acc:HGNC:6190]	-
ENSG00000159202	32.43211774	33.39435057	33.5244675	32.05634487	15.05251847	19.39354306	19.01118995	18.66509976	UBE2Z	17	48908369	48929056	+	5753	protein_coding	ubiquitin conjugating enzyme E2 Z [Source:HGNC Symbol;Acc:HGNC:25847]	-
ENSG00000197858	19.53850543	28.46518801	35.40784401	33.55353815	18.34299742	22.58414936	21.2672479	20.77639876	GPAA1	8	144082590	144086216	+	3268	protein_coding	glycosylphosphatidylinositol anchor attachment 1 [Source:HGNC Symbol;Acc:HGNC:4446]	-
ENSG00000151135	36.72111166	33.06630351	29.73506251	32.18739387	13.04131542	18.07762328	16.86503214	21.84505306	TMEM263	12	106955719	106978778	+	4768	protein_coding	transmembrane protein 263 [Source:HGNC Symbol;Acc:HGNC:28281]	-
ENSG00000046653	11.29865559	9.477357824	8.697587654	8.714373964	138.5644965	87.27135533	90.69001926	120.0276282	GPM6B	X	13771031	13938638	-	5675	protein_coding	glycoprotein M6B [Source:HGNC Symbol;Acc:HGNC:4461]	-
ENSG00000125651	23.50031756	30.47653407	32.45979319	32.92219628	25.36851851	25.34264579	25.16666779	18.9853963	GTF2F1	19	6379569	6393981	-	3134	protein_coding	general transcription factor IIF subunit 1 [Source:HGNC Symbol;Acc:HGNC:4652]	-
ENSG00000162191	20.26610007	30.25535064	32.74062541	31.77746744	26.60084129	25.43820814	24.77624125	23.03032066	UBXN1	11	62676498	62679117	-	2532	protein_coding	UBX domain protein 1 [Source:HGNC Symbol;Acc:HGNC:18402]	-
ENSG00000100427	0.124754367	0.279883284	0.289989519	0.207837048	181.9966189	149.5941023	154.4795868	104.8240761	MLC1	22	50059391	50085902	-	4297	protein_coding	megalencephalic leukoencephalopathy with subcortical cysts 1 [Source:HGNC Symbol;Acc:HGNC:17082]	-
ENSG00000105137	21.76726157	30.11319405	32.02946427	33.54665233	7.804207533	10.32633753	10.77217396	8.428378177	SYDE1	19	15107403	15114988	+	3965	protein_coding	synapse defective Rho GTPase homolog 1 [Source:HGNC Symbol;Acc:HGNC:25824]	-
ENSG00000105373	20.2800644	26.97384338	29.92791799	27.95042149	26.90012214	25.6365794	24.17359148	23.72569829	NOP53	19	47745522	47757058	+	5341	protein_coding	NOP53 ribosome biogenesis factor [Source:HGNC Symbol;Acc:HGNC:4333]	-
ENSG00000181104	32.39650586	27.2671741	27.01144715	25.03264442	29.55815478	30.5946125	30.21203793	37.36106051	F2R	5	76716043	76735781	+	4066	protein_coding	coagulation factor II thrombin receptor [Source:HGNC Symbol;Acc:HGNC:3537]	-
ENSG00000115216	36.34265409	34.30363818	34.6134712	32.32351179	16.77149451	19.89515587	18.89965155	19.21111331	NRBP1	2	27427790	27442259	+	5329	protein_coding	nuclear receptor binding protein 1 [Source:HGNC Symbol;Acc:HGNC:7993]	-
ENSG00000147274	39.69028807	30.06099359	27.97559369	30.32369633	38.35733515	33.96270045	33.01382822	42.2398534	RBMX	X	136848004	136880764	-	5882	protein_coding	RNA binding motif protein X-linked [Source:HGNC Symbol;Acc:HGNC:9910]	-
ENSG00000204387	6.085310076	33.26439379	28.55947707	32.24754881	26.49947187	29.5362951	24.77544209	9.160029591	C6orf48	6	31834608	31839766	+	1801	protein_coding	chromosome 6 open reading frame 48 [Source:HGNC Symbol;Acc:HGNC:19078]	-
ENSG00000013306	24.91657329	32.09352571	33.90667315	35.10343838	17.48125718	19.83445334	18.82521533	18.42627063	SLC25A39	17	44319625	44324870	-	3526	protein_coding	solute carrier family 25 member 39 [Source:HGNC Symbol;Acc:HGNC:24279]	-
ENSG00000159069	20.0284275	27.40976968	30.74979038	31.48730683	20.11404674	23.04932478	20.90495751	18.06176655	FBXW5	9	136940435	136944696	-	3252	protein_coding	F-box and WD repeat domain containing 5 [Source:HGNC Symbol;Acc:HGNC:13613]	-
ENSG00000136997	34.41610358	32.55415672	31.59156868	33.45128333	3.552445612	6.238530484	5.630828449	5.963585411	MYC	8	127735434	127741434	+	3001	protein_coding	MYC proto-oncogene, bHLH transcription factor [Source:HGNC Symbol;Acc:HGNC:7553]	bHLH
ENSG00000008282	38.48034272	33.99346511	30.44109129	31.82020464	13.70985876	17.73096549	16.06790743	22.17261669	SYPL1	7	106090503	106112576	-	2804	protein_coding	synaptophysin like 1 [Source:HGNC Symbol;Acc:HGNC:11507]	-
ENSG00000088930	42.9611202	33.29890501	30.98796942	32.45584776	22.48148404	21.59426988	21.76779787	25.53564821	XRN2	20	21303304	21389827	+	3437	protein_coding	5'-3' exoribonuclease 2 [Source:HGNC Symbol;Acc:HGNC:12836]	-
ENSG00000141696	22.93345525	28.07349774	33.51213348	31.50539784	14.3853883	21.46414196	21.3266608	17.5703724	P3H4	17	41801947	41812604	-	3740	protein_coding	prolyl 3-hydroxylase family member 4 (non-enzymatic) [Source:HGNC Symbol;Acc:HGNC:16946]	-
ENSG00000173674	40.3703683	36.21981931	33.51885047	35.01343302	14.21421972	12.14084966	11.33357557	13.6845875	EIF1AX	X	20124518	20141844	-	4427	protein_coding	eukaryotic translation initiation factor 1A X-linked [Source:HGNC Symbol;Acc:HGNC:3250]	-
ENSG00000198121	43.44438776	33.5168328	32.60773748	34.04864896	8.140744919	6.500352797	6.237967291	8.228972339	LPAR1	9	110873263	111038458	-	4159	protein_coding	lysophosphatidic acid receptor 1 [Source:HGNC Symbol;Acc:HGNC:3166]	-
ENSG00000128050	45.93828835	30.49890481	26.41251441	31.05701676	16.45996517	14.18997897	14.32766889	20.00576528	PAICS	4	56435741	56464579	+	7517	protein_coding	phosphoribosylaminoimidazole carboxylase and phosphoribosylaminoimidazolesuccinocarboxamide synthase [Source:HGNC Symbol;Acc:HGNC:8587]	-
ENSG00000213281	44.8431569	31.13721618	29.62645501	30.6248317	20.07869656	19.86553731	19.48823807	29.01161386	NRAS	1	114704469	114716894	-	4449	protein_coding	NRAS proto-oncogene, GTPase [Source:HGNC Symbol;Acc:HGNC:7989]	-
ENSG00000100220	37.98472376	34.72381757	33.61545728	33.74973727	20.28812612	21.12990486	20.2792817	23.69338482	RTCB	22	32387582	32412255	-	2948	protein_coding	RNA 2',3'-cyclic phosphate and 5'-OH ligase [Source:HGNC Symbol;Acc:HGNC:26935]	-
ENSG00000213639	29.18704109	24.97769373	21.86177226	24.55570821	39.05996871	40.68694131	38.62392123	58.09189021	PPP1CB	2	28751640	28802940	+	5760	protein_coding	protein phosphatase 1 catalytic subunit beta [Source:HGNC Symbol;Acc:HGNC:9282]	-
ENSG00000173511	19.35324684	22.01298567	23.41170059	21.4959587	27.58638867	31.1065407	28.10841929	30.07079336	VEGFB	11	64234538	64238793	+	1545	protein_coding	vascular endothelial growth factor B [Source:HGNC Symbol;Acc:HGNC:12681]	-
ENSG00000163659	44.21228381	33.16585715	31.73358651	33.80768681	9.740707833	12.70923814	12.62075785	12.37497667	TIPARP	3	156673235	156706770	+	5048	protein_coding	TCDD inducible poly(ADP-ribose) polymerase [Source:HGNC Symbol;Acc:HGNC:23696]	-
ENSG00000235162	31.20823896	34.20024655	32.15852393	34.70700477	10.34975908	11.50976504	9.335722122	10.28342573	C12orf75	12	105235290	105396097	+	2693	protein_coding	chromosome 12 open reading frame 75 [Source:HGNC Symbol;Acc:HGNC:35164]	-
ENSG00000196396	36.1123571	33.34661879	34.14236481	33.18508107	11.67618652	14.7537001	14.60094239	13.49624975	PTPN1	20	50510321	50585241	+	4041	protein_coding	protein tyrosine phosphatase, non-receptor type 1 [Source:HGNC Symbol;Acc:HGNC:9642]	-
ENSG00000130811	21.93042724	30.61645073	34.62340048	32.05568246	18.997131	21.48230635	19.82527511	16.83111041	EIF3G	19	10115017	10119918	-	3486	protein_coding	eukaryotic translation initiation factor 3 subunit G [Source:HGNC Symbol;Acc:HGNC:3274]	-
ENSG00000109079	35.63994642	30.59379851	28.94394661	29.43716989	20.85009028	21.42932006	20.04661102	23.16208	TNFAIP1	17	28335602	28347009	+	3889	protein_coding	TNF alpha induced protein 1 [Source:HGNC Symbol;Acc:HGNC:11894]	-
ENSG00000209082	24.22240037	32.44380996	30.45985466	33.86245729	42.76401915	36.23084769	41.07030376	51.45660359	MT-TL1	MT	3230	3304	+	75	Mt_tRNA	mitochondrially encoded tRNA leucine 1 (UUA/G) [Source:HGNC Symbol;Acc:HGNC:7490]	-
ENSG00000116685	24.58959531	26.57078783	29.58127804	30.52000113	12.88009278	16.36741398	15.33848932	13.71418936	KIAA2013	1	11919591	11926428	-	3281	protein_coding	KIAA2013 [Source:HGNC Symbol;Acc:HGNC:28513]	-
ENSG00000028137	24.12739857	34.09579622	40.3119184	33.68894859	3.436574321	3.32029954	3.000946421	2.775860238	TNFRSF1B	1	12167003	12209228	+	3766	protein_coding	TNF receptor superfamily member 1B [Source:HGNC Symbol;Acc:HGNC:11917]	-
ENSG00000071054	32.43835828	28.89244325	28.88941418	29.26426679	43.55682666	34.20423793	36.1751992	30.53319868	MAP4K4	2	101696850	101894689	+	11961	protein_coding	mitogen-activated protein kinase kinase kinase kinase 4 [Source:HGNC Symbol;Acc:HGNC:6866]	-
ENSG00000167193	36.72098032	30.10236309	29.91653318	30.07170719	22.45961455	22.97740812	21.45339613	27.60751371	CRK	17	1420689	1463162	-	4090	protein_coding	CRK proto-oncogene, adaptor protein [Source:HGNC Symbol;Acc:HGNC:2362]	-
ENSG00000117362	21.5837568	31.19813929	32.62018176	30.02205565	30.63795368	31.26328899	29.3495533	27.24305299	APH1A	1	150265399	150269580	-	3473	protein_coding	aph-1 homolog A, gamma-secretase subunit [Source:HGNC Symbol;Acc:HGNC:29509]	-
ENSG00000179085	25.90332336	31.07145011	34.4465252	32.61988064	19.97210033	18.95559092	18.93696074	24.95466182	DPM3	1	155139891	155140595	-	622	protein_coding	dolichyl-phosphate mannosyltransferase subunit 3 [Source:HGNC Symbol;Acc:HGNC:3007]	-
ENSG00000198618	58.96525471	34.48362297	25.02178641	27.34820462	10.83976813	11.14411156	14.67916635	21.41754237	PPIAP22	21	18857779	18858276	+	498	processed_pseudogene	peptidylprolyl isomerase A pseudogene 22 [Source:HGNC Symbol;Acc:HGNC:17236]	-
ENSG00000181061	44.36130824	32.96144151	26.45089143	30.25794117	22.04724763	22.95934062	20.83732985	41.85227115	HIGD1A	3	42784298	42804531	-	1675	protein_coding	HIG1 hypoxia inducible domain family member 1A [Source:HGNC Symbol;Acc:HGNC:29527]	-
ENSG00000116521	29.45235877	32.46992334	34.71269082	34.60577284	17.01859086	23.69761177	19.79111949	25.15555063	SCAMP3	1	155255979	155262430	-	2442	protein_coding	secretory carrier membrane protein 3 [Source:HGNC Symbol;Acc:HGNC:10565]	-
ENSG00000183853	28.42724104	29.78791074	33.83519574	30.1173419	17.39905022	27.1001199	27.97757925	17.98839112	KIRREL1	1	157993273	158100262	+	7872	protein_coding	kirre like nephrin family adhesion molecule 1 [Source:HGNC Symbol;Acc:HGNC:15734]	-
ENSG00000131711	32.33772037	25.22285441	23.43466289	22.80198225	64.61242564	42.91828998	49.40912392	41.34318027	MAP1B	5	72107234	72209570	+	12630	protein_coding	microtubule associated protein 1B [Source:HGNC Symbol;Acc:HGNC:6836]	-
ENSG00000113068	41.75783725	32.56108174	30.2305966	32.69813113	19.92568179	21.30845172	19.00570725	27.48932325	PFDN1	5	140245039	140303121	-	2156	protein_coding	prefoldin subunit 1 [Source:HGNC Symbol;Acc:HGNC:8866]	-
ENSG00000148908	36.91781547	36.99387827	33.53525604	35.30930666	0.847900641	1.342691633	1.403400167	1.778344773	RGS10	10	119499828	119542708	-	1252	protein_coding	regulator of G protein signaling 10 [Source:HGNC Symbol;Acc:HGNC:9992]	-
ENSG00000089280	23.58376864	31.4475625	31.67824346	34.06137937	38.44757061	31.38564207	30.44229743	21.68099101	FUS	16	31180110	31194871	+	10283	protein_coding	FUS RNA binding protein [Source:HGNC Symbol;Acc:HGNC:4010]	-
ENSG00000177731	35.95447775	29.69927666	33.23214474	31.45709267	13.33886353	16.81602029	16.4510718	15.46807466	FLII	17	18244836	18258916	-	6465	protein_coding	FLII, actin remodeling protein [Source:HGNC Symbol;Acc:HGNC:3750]	-
ENSG00000164104	28.78355241	31.59718677	27.54109709	31.51913904	44.65234279	28.21458592	27.68766957	30.27488319	HMGB2	4	173331695	173335125	-	2775	protein_coding	high mobility group box 2 [Source:HGNC Symbol;Acc:HGNC:5000]	HMG
ENSG00000101161	31.6111952	30.6885012	31.64562758	31.78685311	25.2355874	21.84792983	23.13867438	23.09244283	PRPF6	20	63981135	64033100	+	3044	protein_coding	pre-mRNA processing factor 6 [Source:HGNC Symbol;Acc:HGNC:15860]	-
ENSG00000100934	42.26362612	31.93665069	31.50619145	31.55592722	6.880778791	9.41461071	8.824752716	11.47824347	SEC23A	14	39031919	39109646	-	8945	protein_coding	Sec23 homolog A, coat complex II component [Source:HGNC Symbol;Acc:HGNC:10701]	-
ENSG00000198937	22.66098925	28.96284634	31.9853078	32.14676106	24.33809709	25.63222604	24.49555933	24.35622314	CCDC167	6	37482920	37499922	-	619	protein_coding	coiled-coil domain containing 167 [Source:HGNC Symbol;Acc:HGNC:21239]	-
ENSG00000103266	27.36413191	28.75376374	32.29693923	32.34314873	15.22354454	18.40456745	17.38362123	15.09778001	STUB1	16	680224	682870	+	2316	protein_coding	STIP1 homology and U-box containing protein 1 [Source:HGNC Symbol;Acc:HGNC:11427]	-
ENSG00000130748	8.894064375	31.21706373	35.44878876	35.82237477	22.07562011	25.56360141	22.47729485	12.4733202	TMEM160	19	47045907	47048630	-	663	protein_coding	transmembrane protein 160 [Source:HGNC Symbol;Acc:HGNC:26042]	-
ENSG00000177105	29.66465244	29.13024463	31.38909622	33.24915679	8.390768209	10.01501846	10.14000422	12.0659424	RHOG	11	3826978	3840983	-	1782	protein_coding	ras homolog family member G [Source:HGNC Symbol;Acc:HGNC:672]	-
ENSG00000132002	25.21544612	29.24080329	29.04251219	29.67950867	21.10422847	24.89064655	23.50564109	21.01407972	DNAJB1	19	14514770	14529770	-	3672	protein_coding	DnaJ heat shock protein family (Hsp40) member B1 [Source:HGNC Symbol;Acc:HGNC:5270]	-
ENSG00000182158	43.5744566	34.55362767	35.03491424	33.2216727	5.299684878	10.64668796	10.75470112	9.458603299	CREB3L2	7	137874979	138002067	-	8788	protein_coding	cAMP responsive element binding protein 3 like 2 [Source:HGNC Symbol;Acc:HGNC:23720]	TF_bZIP
ENSG00000182871	9.121391381	28.70698121	39.31115873	31.51300447	21.9004202	29.19231356	31.1653224	15.31211619	COL18A1	21	45405137	45513720	+	8525	protein_coding	collagen type XVIII alpha 1 chain [Source:HGNC Symbol;Acc:HGNC:2195]	-
ENSG00000100348	27.10855603	30.86118508	31.99635509	31.28488081	21.82639692	23.69084057	22.43276639	29.63478342	TXN2	22	36467036	36482030	-	2050	protein_coding	thioredoxin 2 [Source:HGNC Symbol;Acc:HGNC:17772]	-
ENSG00000197894	31.97272633	30.11273162	29.59857248	29.06144075	27.72966022	28.10126303	27.47839482	33.98582433	ADH5	4	99070978	99088801	-	4866	protein_coding	alcohol dehydrogenase 5 (class III), chi polypeptide [Source:HGNC Symbol;Acc:HGNC:253]	-
ENSG00000159346	36.5904707	31.29737815	32.3695036	31.4223251	16.41827994	17.53249774	15.85633334	18.17635814	ADIPOR1	1	202940823	202958572	-	3193	protein_coding	adiponectin receptor 1 [Source:HGNC Symbol;Acc:HGNC:24040]	-
ENSG00000242265	16.60274104	13.1084158	13.84228367	11.78261909	130.1238402	85.56090612	88.38323418	92.89593326	PEG10	7	94656325	94669695	+	6689	protein_coding	paternally expressed 10 [Source:HGNC Symbol;Acc:HGNC:14005]	-
ENSG00000068323	25.02547785	29.65359058	31.25960929	28.77526499	17.50819777	22.53343174	22.61383519	21.1105775	TFE3	X	49028726	49043486	-	4283	protein_coding	transcription factor binding to IGHM enhancer 3 [Source:HGNC Symbol;Acc:HGNC:11752]	bHLH
ENSG00000169032	27.61080466	25.18605845	23.63734519	27.52997019	10.44308663	12.3134991	11.23555318	11.64873385	MAP2K1	15	66386817	66492312	+	3759	protein_coding	mitogen-activated protein kinase kinase 1 [Source:HGNC Symbol;Acc:HGNC:6840]	-
ENSG00000064726	36.40375064	27.45893627	24.31826749	25.86015683	24.04400652	25.0276411	24.22601102	37.03310516	BTBD1	15	83016422	83067354	-	4169	protein_coding	BTB domain containing 1 [Source:HGNC Symbol;Acc:HGNC:1120]	-
ENSG00000146007	22.87861071	31.31826635	28.67263812	30.86582327	30.09057639	30.29743128	28.75515041	29.74735425	ZMAT2	5	140698680	140706676	+	1812	protein_coding	zinc finger matrin-type 2 [Source:HGNC Symbol;Acc:HGNC:26433]	-
ENSG00000163069	34.99555824	26.78008142	24.04877816	24.89097237	35.80236986	36.92809667	35.83656638	48.39104366	SGCB	4	52020706	52038482	-	4541	protein_coding	sarcoglycan beta [Source:HGNC Symbol;Acc:HGNC:10806]	-
ENSG00000102898	34.66751088	29.58445776	30.94328799	31.64887512	19.49002898	21.61506154	18.70696681	24.61263082	NUTF2	16	67846732	67872567	+	3895	protein_coding	nuclear transport factor 2 [Source:HGNC Symbol;Acc:HGNC:13722]	-
ENSG00000139926	41.04147813	33.52632378	31.88953512	35.18513296	3.912361221	6.603209338	6.280008558	6.368599637	FRMD6	14	51489100	51730727	+	9416	protein_coding	FERM domain containing 6 [Source:HGNC Symbol;Acc:HGNC:19839]	-
ENSG00000120742	33.17592796	32.85981364	30.69860148	32.07524381	13.36254418	15.79148562	14.41482237	16.29366789	SERP1	3	150541994	150603228	-	5747	protein_coding	stress associated endoplasmic reticulum protein 1 [Source:HGNC Symbol;Acc:HGNC:10759]	-
ENSG00000170035	30.95367204	31.2520549	31.66789158	29.9175135	20.39862129	22.33871041	20.35682897	26.14026959	UBE2E3	2	180967248	181076585	+	2973	protein_coding	ubiquitin conjugating enzyme E2 E3 [Source:HGNC Symbol;Acc:HGNC:12479]	-
ENSG00000117868	34.51447859	29.66316415	30.59035008	28.8208192	7.719803321	10.26498292	9.79473911	10.47087608	ESYT2	7	158730995	158830253	-	7098	protein_coding	extended synaptotagmin 2 [Source:HGNC Symbol;Acc:HGNC:22211]	-
ENSG00000162512	8.664362733	17.17625574	19.74833959	16.53902574	74.71134271	74.2783515	79.69615023	45.94389615	SDC3	1	30869467	30908761	-	7067	protein_coding	syndecan 3 [Source:HGNC Symbol;Acc:HGNC:10660]	-
ENSG00000129187	33.2873839	32.81048692	32.13680044	30.30009578	13.35908573	17.04848709	16.71027268	17.80920937	DCTD	4	182890060	182917936	-	3466	protein_coding	dCMP deaminase [Source:HGNC Symbol;Acc:HGNC:2710]	-
ENSG00000099622	14.82534519	25.03488845	24.94909435	26.11173837	48.62438887	44.22635562	43.38071727	33.77825253	CIRBP	19	1259384	1274880	+	6368	protein_coding	cold inducible RNA binding protein [Source:HGNC Symbol;Acc:HGNC:1982]	-
ENSG00000245910	43.17979532	28.01365943	28.14599823	28.19956656	27.31406398	22.06780833	20.28303457	32.64869056	SNHG6	8	66921684	66926398	-	1247	processed_transcript	small nucleolar RNA host gene 6 [Source:HGNC Symbol;Acc:HGNC:32965]	-
ENSG00000090621	31.27028266	32.78972902	33.12318315	32.97430865	9.887895012	11.64646393	11.07951964	11.47151874	PABPC4	1	39560816	39576790	-	6782	protein_coding	poly(A) binding protein cytoplasmic 4 [Source:HGNC Symbol;Acc:HGNC:8557]	-
ENSG00000143575	38.29462825	33.61447628	32.04356151	31.80675982	11.43480888	16.36008921	15.23980586	17.859132	HAX1	1	154272511	154275875	+	2155	protein_coding	HCLS1 associated protein X-1 [Source:HGNC Symbol;Acc:HGNC:16915]	-
ENSG00000108344	26.95586374	31.60857725	34.16720566	32.03531609	21.14880247	22.49459419	20.73068924	17.79156802	PSMD3	17	39980797	39997960	+	4964	protein_coding	proteasome 26S subunit, non-ATPase 3 [Source:HGNC Symbol;Acc:HGNC:9560]	-
ENSG00000130066	23.21251109	20.41117914	18.02727223	21.95373725	53.87155346	60.8335899	56.93949139	75.32826815	SAT1	X	23783173	23786226	+	2498	protein_coding	spermidine/spermine N1-acetyltransferase 1 [Source:HGNC Symbol;Acc:HGNC:10540]	-
ENSG00000205531	29.2146432	28.56044942	28.32313845	30.04470138	28.40268701	29.99850419	28.8379276	28.04314213	NAP1L4	11	2944431	2992377	-	5200	protein_coding	nucleosome assembly protein 1 like 4 [Source:HGNC Symbol;Acc:HGNC:7640]	-
ENSG00000119689	31.37872114	32.67124857	30.27727811	31.1411114	14.85257065	16.4486294	15.56584218	14.06963104	DLST	14	74881891	74903745	+	4550	protein_coding	dihydrolipoamide S-succinyltransferase [Source:HGNC Symbol;Acc:HGNC:2911]	-
ENSG00000151468	38.66033665	39.04089315	43.79548623	35.6833248	0.674593886	0.68152616	0.547749593	0.748466946	CCDC3	10	12896625	13099652	-	3683	protein_coding	coiled-coil domain containing 3 [Source:HGNC Symbol;Acc:HGNC:23813]	-
ENSG00000106624	16.40845139	21.31950837	26.99222053	21.53835675	21.01855704	50.4201115	51.89459154	35.95588733	AEBP1	7	44104361	44114562	+	4955	protein_coding	AE binding protein 1 [Source:HGNC Symbol;Acc:HGNC:303]	-
ENSG00000196365	26.30857935	25.74119802	28.35786058	28.75383542	12.05064439	13.93006443	13.38636973	12.93128851	LONP1	19	5691834	5720572	-	5085	protein_coding	lon peptidase 1, mitochondrial [Source:HGNC Symbol;Acc:HGNC:9479]	-
ENSG00000083312	39.44693444	32.39869372	30.50100819	29.71218138	18.80364749	16.4486294	16.950489	19.25715258	TNPO1	5	72816312	72916733	+	11977	protein_coding	transportin 1 [Source:HGNC Symbol;Acc:HGNC:6401]	-
ENSG00000134970	39.066414	31.61034829	27.67122133	30.58910745	15.90460683	16.92510742	16.51693974	23.18679393	TMED7	5	115613508	115632992	-	3894	protein_coding	transmembrane p24 trafficking protein 7 [Source:HGNC Symbol;Acc:HGNC:24253]	-
ENSG00000117399	41.07761996	38.78303905	36.80441222	41.79445737	12.96680908	10.89257617	10.27126579	10.00925802	CDC20	1	43358955	43363203	+	2038	protein_coding	cell division cycle 20 [Source:HGNC Symbol;Acc:HGNC:1723]	-
ENSG00000117984	7.507335945	27.68249278	33.81623194	29.11388529	21.35831023	37.66557229	33.21119897	20.41777973	CTSD	11	1752752	1764573	-	3126	protein_coding	cathepsin D [Source:HGNC Symbol;Acc:HGNC:2529]	-
ENSG00000158195	30.56868102	30.56562313	31.12529193	28.9657633	18.01438923	19.94063053	20.66784187	15.54857818	WASF2	1	27404226	27490158	-	5676	protein_coding	WAS protein family member 2 [Source:HGNC Symbol;Acc:HGNC:12733]	-
ENSG00000225383	46.55188357	28.74948426	26.8002362	27.46831277	2.220287641	3.800751259	3.527592581	6.742253417	SFTA1P	10	10784437	10794980	-	824	lincRNA	surfactant associated 1, pseudogene [Source:HGNC Symbol;Acc:HGNC:18383]	-
ENSG00000146066	26.83914246	28.3037574	29.37999726	28.53530919	22.89094071	20.71837841	20.03593137	31.36255779	HIGD2A	5	176388747	176389771	+	668	protein_coding	HIG1 hypoxia inducible domain family member 2A [Source:HGNC Symbol;Acc:HGNC:28311]	-
ENSG00000164919	37.63987418	30.42268546	26.54151037	29.09195864	23.04337186	23.19331853	21.65668666	30.63815212	COX6C	8	99873200	99894062	-	3066	protein_coding	cytochrome c oxidase subunit 6C [Source:HGNC Symbol;Acc:HGNC:2285]	-
ENSG00000139684	38.02172303	32.69742885	26.51222949	30.2227117	16.84865624	18.90455825	17.47610981	24.81460878	ESD	13	46771256	46797232	-	3401	protein_coding	esterase D [Source:HGNC Symbol;Acc:HGNC:3465]	-
ENSG00000105669	30.71070309	26.27225393	28.67459139	29.49510512	18.32766046	20.73724605	19.3311234	23.43168324	COPE	19	18899514	18919397	-	2885	protein_coding	coatomer protein complex subunit epsilon [Source:HGNC Symbol;Acc:HGNC:2234]	-
ENSG00000164932	22.05115785	34.45705974	33.67797198	31.63291067	8.737057823	10.54157094	9.881125017	10.45904754	CTHRC1	8	103371515	103382997	+	1776	protein_coding	collagen triple helix repeat containing 1 [Source:HGNC Symbol;Acc:HGNC:18831]	-
ENSG00000109814	42.9385719	35.45019685	32.19181178	34.95304378	7.923467918	9.939933178	9.138015669	12.44495072	UGDH	4	39498755	39528311	-	4045	protein_coding	UDP-glucose 6-dehydrogenase [Source:HGNC Symbol;Acc:HGNC:12525]	-
ENSG00000126461	15.04143066	28.67601633	30.40475318	30.26501917	19.65652614	20.29893961	20.12763874	12.55587229	SCAF1	19	49642125	49658642	+	4548	protein_coding	SR-related CTD associated factor 1 [Source:HGNC Symbol;Acc:HGNC:30403]	-
ENSG00000093010	28.84146869	27.68346069	29.64299006	28.97231576	13.69980185	17.25665447	15.40783603	19.76378977	COMT	22	19941607	19969975	+	5195	protein_coding	catechol-O-methyltransferase [Source:HGNC Symbol;Acc:HGNC:2228]	-
ENSG00000133318	26.8764902	24.34715092	23.43819649	23.25878837	46.76430679	38.78434594	37.16713082	45.46990377	RTN3	11	63681446	63759891	+	5792	protein_coding	reticulon 3 [Source:HGNC Symbol;Acc:HGNC:10469]	-
ENSG00000179262	28.99119203	26.47271634	29.44053104	29.6180073	14.19388457	15.14832125	16.04982281	13.73236665	RAD23A	19	12945855	12953642	+	2449	protein_coding	RAD23 homolog A, nucleotide excision repair protein [Source:HGNC Symbol;Acc:HGNC:9812]	-
ENSG00000104695	27.04484164	28.92875835	27.00249315	28.89122945	26.99292321	25.83775182	24.68937065	29.18690637	PPP2CB	8	30774457	30814314	-	4516	protein_coding	protein phosphatase 2 catalytic subunit beta [Source:HGNC Symbol;Acc:HGNC:9300]	-
ENSG00000134910	40.06200566	31.25635595	31.05052631	31.05319857	13.72367661	18.42433384	16.92996035	18.22744688	STT3A	11	125591712	125625215	+	7393	protein_coding	STT3A, catalytic subunit of the oligosaccharyltransferase complex [Source:HGNC Symbol;Acc:HGNC:6172]	-
ENSG00000138385	38.68759076	34.0023609	26.67938392	33.31239969	12.26295412	12.44858524	11.69241589	17.05744224	SSB	2	169791933	169812064	+	5113	protein_coding	Sjogren syndrome antigen B [Source:HGNC Symbol;Acc:HGNC:11316]	-
ENSG00000168066	27.69712449	28.47460051	28.97979839	29.58164033	29.16746304	26.05119161	26.89350735	21.49224919	SF1	11	64764606	64778786	-	5972	protein_coding	splicing factor 1 [Source:HGNC Symbol;Acc:HGNC:12950]	-
ENSG00000144224	33.84806871	26.80343495	23.69181059	25.62657589	25.93574278	29.27161021	28.29048832	36.29511697	UBXN4	2	135741619	135785055	+	5112	protein_coding	UBX domain protein 4 [Source:HGNC Symbol;Acc:HGNC:14860]	-
ENSG00000206053	30.08770112	30.84311227	28.82036088	29.55340091	19.31327387	16.85570538	15.98242728	16.52165556	JPT2	16	1678256	1702280	+	4768	protein_coding	Jupiter microtubule associated homolog 2 [Source:HGNC Symbol;Acc:HGNC:14137]	-
ENSG00000187079	34.92729524	28.57285597	27.04356331	26.85244075	22.01092237	25.39832241	26.94466831	25.32221123	TEAD1	11	12674591	12944483	+	10279	protein_coding	TEA domain transcription factor 1 [Source:HGNC Symbol;Acc:HGNC:11714]	TEA
ENSG00000170876	34.89254271	28.56388258	28.70243609	28.11176089	19.7917557	23.18280511	22.70014758	25.88842496	TMEM43	3	14124940	14143679	+	3572	protein_coding	transmembrane protein 43 [Source:HGNC Symbol;Acc:HGNC:28472]	-
ENSG00000127483	31.0862373	26.06713364	25.98103334	25.68477951	32.41706439	31.00219634	32.54100758	32.01211759	HP1BP3	1	20742661	20787323	-	7442	protein_coding	heterochromatin protein 1 binding protein 3 [Source:HGNC Symbol;Acc:HGNC:24973]	-
ENSG00000156642	32.2929884	28.01735864	27.3765773	27.83940085	19.40478317	28.95073001	27.07741747	36.92405949	NPTN	15	73560014	73634134	-	4032	protein_coding	neuroplastin [Source:HGNC Symbol;Acc:HGNC:17867]	-
ENSG00000089248	18.18003442	30.96254303	30.91972095	31.93694667	22.30823478	23.43889675	22.88114989	19.42326163	ERP29	12	112013316	112023451	+	3083	protein_coding	endoplasmic reticulum protein 29 [Source:HGNC Symbol;Acc:HGNC:13799]	-
ENSG00000147649	38.31863935	31.32103172	30.34568599	31.18813244	14.80447385	16.34773967	16.60761361	18.99824651	MTDH	8	97644179	97728770	+	6391	protein_coding	metadherin [Source:HGNC Symbol;Acc:HGNC:29608]	-
ENSG00000130731	21.27027498	24.89681855	26.7450537	28.93040961	9.466636656	11.36303677	9.411747051	10.44010084	METTL26	16	634427	636366	-	1830	protein_coding	methyltransferase like 26 [Source:HGNC Symbol;Acc:HGNC:14141]	-
ENSG00000183207	30.11435022	30.73519815	33.29306631	32.50935824	13.43504439	14.12430809	12.7433475	12.51478464	RUVBL2	19	48993448	49015995	+	3670	protein_coding	RuvB like AAA ATPase 2 [Source:HGNC Symbol;Acc:HGNC:10475]	-
ENSG00000164040	38.38908736	28.5068958	25.64210242	29.10315097	11.26401968	16.69610554	15.5820842	20.09994929	PGRMC2	4	128269237	128288829	-	4626	protein_coding	progesterone receptor membrane component 2 [Source:HGNC Symbol;Acc:HGNC:16089]	-
ENSG00000174231	39.19478866	30.42453883	32.19311927	30.22880676	23.27288146	18.85443158	21.1170455	15.13923836	PRPF8	17	1650629	1684882	-	11355	protein_coding	pre-mRNA processing factor 8 [Source:HGNC Symbol;Acc:HGNC:17340]	-
ENSG00000131467	35.38303906	33.52238945	31.03253561	32.07432667	16.71638578	18.21417522	17.00586913	17.31108969	PSME3	17	42824385	42843758	+	5152	protein_coding	proteasome activator subunit 3 [Source:HGNC Symbol;Acc:HGNC:9570]	-
ENSG00000000419	44.61077445	31.0970438	26.23970684	30.6370503	16.65459863	18.02944217	17.64838834	25.33313764	DPM1	20	50934867	50958555	-	1207	protein_coding	dolichyl-phosphate mannosyltransferase subunit 1, catalytic [Source:HGNC Symbol;Acc:HGNC:3005]	-
ENSG00000113312	41.13800297	30.39334177	28.50521158	30.11193065	17.36536556	21.76854731	19.97953064	31.06294389	TTC1	5	160009113	160065543	+	1938	protein_coding	tetratricopeptide repeat domain 1 [Source:HGNC Symbol;Acc:HGNC:12391]	-
ENSG00000128641	38.72581632	29.61178175	26.10987847	28.03743216	17.58975557	20.38298005	20.89792258	22.59930625	MYO1B	2	191245185	191425389	+	9533	protein_coding	myosin IB [Source:HGNC Symbol;Acc:HGNC:7596]	-
ENSG00000071575	13.58608808	14.24653216	15.91103112	13.24260305	75.46927535	80.40755453	81.70455987	85.38705407	TRIB2	2	12716889	12742734	+	4588	protein_coding	tribbles pseudokinase 2 [Source:HGNC Symbol;Acc:HGNC:30809]	-
ENSG00000178252	14.92450954	25.50096625	27.40885729	26.57738175	42.21792009	39.83892774	40.46812819	24.81471105	WDR6	3	49007062	49015953	+	5304	protein_coding	WD repeat domain 6 [Source:HGNC Symbol;Acc:HGNC:12758]	-
ENSG00000158109	31.80491608	30.3323624	33.13659153	28.34794239	9.581072472	12.24857341	10.45963545	12.17466323	TPRG1L	1	3625002	3630127	+	2414	protein_coding	tumor protein p63 regulated 1 like [Source:HGNC Symbol;Acc:HGNC:27007]	-
ENSG00000185641	25.78946288	35.91704024	32.57192598	29.47988136	14.77516804	16.60738293	13.43395787	17.45261611	AC034236.1	5	116051917	116052289	-	373	processed_pseudogene	ribosomal protein S25 (RPS25) pseudogene	-
ENSG00000137693	25.49603534	29.77238071	29.02781575	28.59569551	16.39826635	18.63533569	18.1708917	15.78560483	YAP1	11	102110461	102233423	+	6296	protein_coding	Yes associated protein 1 [Source:HGNC Symbol;Acc:HGNC:16262]	-
ENSG00000225178	36.69044363	31.33891631	31.80697354	29.888622	13.8622897	15.04086382	14.0705266	20.20172197	RPSAP58	19	23827162	23828049	+	888	processed_pseudogene	ribosomal protein SA pseudogene 58 [Source:HGNC Symbol;Acc:HGNC:36809]	-
ENSG00000170955	21.73062234	28.37026774	31.96363609	33.13313877	4.390343717	5.9222936	5.111646152	5.110928031	CAVIN3	11	6318946	6320647	-	1672	protein_coding	caveolae associated protein 3 [Source:HGNC Symbol;Acc:HGNC:9400]	-
ENSG00000053371	23.41060961	25.37764376	31.15406757	27.84593787	13.67118863	14.37800463	14.90796389	12.73945505	AKR7A2	1	19303965	19312146	-	1781	protein_coding	aldo-keto reductase family 7 member A2 [Source:HGNC Symbol;Acc:HGNC:389]	-
ENSG00000149115	17.50072301	25.1950039	28.36764971	26.25338655	18.7289889	22.04884817	23.78571448	13.64405706	TNKS1BP1	11	57299638	57324952	-	7149	protein_coding	tankyrase 1 binding protein 1 [Source:HGNC Symbol;Acc:HGNC:19081]	-
ENSG00000103152	15.90386183	25.42618335	29.5079321	30.71460258	6.785507698	9.815702264	8.645481601	6.778847768	MPG	16	77007	85853	+	1661	protein_coding	N-methylpurine DNA glycosylase [Source:HGNC Symbol;Acc:HGNC:7211]	-
ENSG00000091542	29.68828043	24.10226829	24.62005209	25.95763998	16.08677836	17.10141827	17.24484916	17.78132401	ALKBH5	17	18183078	18209954	+	3190	protein_coding	alkB homolog 5, RNA demethylase [Source:HGNC Symbol;Acc:HGNC:25996]	-
ENSG00000171530	21.54250727	30.8864105	29.5538827	32.01551152	22.00312958	21.78555879	20.19532376	18.68754627	TBCA	5	77691166	77868780	-	3058	protein_coding	tubulin folding cofactor A [Source:HGNC Symbol;Acc:HGNC:11579]	-
ENSG00000173486	9.649399463	28.57757536	32.20258266	31.88316695	19.66497622	23.87301697	20.96359708	9.995721646	FKBP2	11	64241003	64244132	+	1608	protein_coding	FK506 binding protein 2 [Source:HGNC Symbol;Acc:HGNC:3718]	-
ENSG00000100227	22.89514556	28.20634494	28.33563067	27.74804851	35.16707324	32.29609519	32.4489473	24.19072302	POLDIP3	22	42583721	42614962	-	3650	protein_coding	DNA polymerase delta interacting protein 3 [Source:HGNC Symbol;Acc:HGNC:23782]	-
ENSG00000178773	19.27794466	28.71206709	30.1959383	32.96293541	0.3186434	0.294650645	0.213504546	0.09739666	CPNE7	16	89575768	89597246	+	3048	protein_coding	copine 7 [Source:HGNC Symbol;Acc:HGNC:2320]	-
ENSG00000146535	32.41916411	27.92310103	29.38185995	28.98027312	18.51956021	17.06787192	17.55213893	15.88269438	GNA12	7	2728112	2844324	-	6120	protein_coding	G protein subunit alpha 12 [Source:HGNC Symbol;Acc:HGNC:4380]	-
ENSG00000180370	37.02993044	29.61035177	30.58903412	30.08967497	20.24871552	16.48693083	17.36748811	19.4392816	PAK2	3	196739857	196832647	+	6270	protein_coding	p21 (RAC1) activated kinase 2 [Source:HGNC Symbol;Acc:HGNC:8591]	-
ENSG00000137692	27.73196224	32.6905935	29.56397658	32.75158483	12.92752402	16.71567774	14.41884111	17.9116878	DCUN1D5	11	103062076	103092215	-	1700	protein_coding	defective in cullin neddylation 1 domain containing 5 [Source:HGNC Symbol;Acc:HGNC:28409]	-
ENSG00000185650	23.69833586	20.96034034	23.10247962	22.74876939	27.47602237	31.83319824	32.11350008	33.36443941	ZFP36L1	14	68787660	68796253	-	5160	protein_coding	ZFP36 ring finger protein like 1 [Source:HGNC Symbol;Acc:HGNC:1107]	Others
ENSG00000198408	27.30771305	24.80798362	21.71282463	24.9201975	30.99233435	29.41823863	29.23504457	28.37624407	OGA	10	101784443	101818465	-	7247	protein_coding	O-GlcNAcase [Source:HGNC Symbol;Acc:HGNC:7056]	-
ENSG00000110492	8.36761009	9.781438842	11.20682059	10.24332725	83.39362234	107.5482697	97.31793865	96.84999211	MDK	11	46380756	46383837	+	2196	protein_coding	midkine [Source:HGNC Symbol;Acc:HGNC:6972]	-
ENSG00000138279	28.78267494	32.02437566	30.79171827	31.71167989	15.12878036	19.80157503	18.70580315	19.06343462	ANXA7	10	73375101	73414076	-	2862	protein_coding	annexin A7 [Source:HGNC Symbol;Acc:HGNC:545]	-
ENSG00000124795	40.77646669	30.3866504	24.43023718	29.45092021	25.87544202	21.47034579	21.0504026	31.28912779	DEK	6	18223868	18264823	-	4361	protein_coding	DEK proto-oncogene [Source:HGNC Symbol;Acc:HGNC:2768]	-
ENSG00000144118	35.14539997	30.54979917	27.78577105	29.59366732	13.11031824	14.15654252	13.6700918	16.29447798	RALB	2	120240064	120294713	+	2915	protein_coding	RAS like proto-oncogene B [Source:HGNC Symbol;Acc:HGNC:9840]	-
ENSG00000125304	34.35347734	28.6067577	26.05409364	27.40339384	18.80856213	21.53567474	20.58860975	28.49422066	TM9SF2	13	99446311	99564006	+	5524	protein_coding	transmembrane 9 superfamily member 2 [Source:HGNC Symbol;Acc:HGNC:11865]	-
ENSG00000105767	5.728258412	9.775382603	12.08235148	11.18332893	98.66314571	94.39872806	88.28456692	64.37865972	CADM4	19	43622368	43639839	-	2246	protein_coding	cell adhesion molecule 4 [Source:HGNC Symbol;Acc:HGNC:30825]	-
ENSG00000128989	35.08179863	26.47271139	25.23075348	25.48371193	26.47243141	24.71265671	25.23266294	30.71408582	ARPP19	15	52547045	52569883	-	6917	protein_coding	cAMP regulated phosphoprotein 19 [Source:HGNC Symbol;Acc:HGNC:16967]	-
ENSG00000106263	32.56187735	29.56337774	30.22427687	30.60705144	11.6422304	13.38484824	12.83973343	12.75389366	EIF3B	7	2354086	2380745	+	8998	protein_coding	eukaryotic translation initiation factor 3 subunit B [Source:HGNC Symbol;Acc:HGNC:3280]	-
ENSG00000142186	23.3342834	27.75325511	31.15374078	28.94492653	12.09508225	14.18684682	14.73662025	13.07339118	SCYL1	11	65525077	65538704	+	4282	protein_coding	SCY1 like pseudokinase 1 [Source:HGNC Symbol;Acc:HGNC:14372]	-
ENSG00000116237	28.53821085	31.38088157	33.26700012	30.08560458	14.73881099	16.49485976	15.86922325	12.21318415	ICMT	1	6221193	6235972	-	4910	protein_coding	isoprenylcysteine carboxyl methyltransferase [Source:HGNC Symbol;Acc:HGNC:5350]	-
ENSG00000156639	25.93718134	25.23151808	24.45927152	24.25754069	33.37627857	34.33101198	32.25323665	31.29208664	ZFAND3	6	37819499	38154624	+	4036	protein_coding	zinc finger AN1-type containing 3 [Source:HGNC Symbol;Acc:HGNC:18019]	-
ENSG00000133275	17.41959741	26.66741423	29.89097079	29.81614779	19.50501551	21.14539629	21.38413037	14.80534578	CSNK1G2	19	1941149	1981338	+	3804	protein_coding	casein kinase 1 gamma 2 [Source:HGNC Symbol;Acc:HGNC:2455]	-
ENSG00000090863	29.01973973	26.92029371	29.62418622	26.4193415	20.35373715	22.18437639	24.08862654	19.08282747	GLG1	16	74447427	74607144	-	14111	protein_coding	golgi glycoprotein 1 [Source:HGNC Symbol;Acc:HGNC:4316]	-
ENSG00000039560	38.15397278	29.83169052	24.99986888	28.62385188	11.58273641	17.33022629	15.91560151	21.1136136	RAI14	5	34656237	34832627	+	7687	protein_coding	retinoic acid induced 14 [Source:HGNC Symbol;Acc:HGNC:14873]	-
ENSG00000166741	24.86394525	28.21792428	29.41967182	25.76695007	9.385947922	29.48919746	25.88333381	33.19082561	NNMT	11	114257787	114313285	+	2919	protein_coding	nicotinamide N-methyltransferase [Source:HGNC Symbol;Acc:HGNC:7861]	-
ENSG00000120265	30.63344518	29.76623174	26.80344009	30.09637054	17.76942488	19.35269532	17.71671576	24.51412625	PCMT1	6	149749443	149811420	+	2832	protein_coding	protein-L-isoaspartate (D-aspartate) O-methyltransferase [Source:HGNC Symbol;Acc:HGNC:8728]	-
ENSG00000123933	16.98794019	25.29397296	30.49889167	26.90821053	22.81704034	22.36249196	23.8465157	15.69167716	MXD4	4	2247432	2262294	-	7058	protein_coding	MAX dimerization protein 4 [Source:HGNC Symbol;Acc:HGNC:13906]	bHLH
ENSG00000213625	33.44392279	31.46690463	29.97366658	29.66722933	13.54248953	17.64152408	16.18724034	19.57694393	LEPROT	1	65420587	65436007	+	5237	protein_coding	leptin receptor overlapping transcript [Source:HGNC Symbol;Acc:HGNC:29477]	-
ENSG00000131462	37.73658631	30.32370287	32.89069371	31.82115001	10.1269792	11.08900963	10.34669063	10.41323057	TUBG1	17	42609676	42615234	+	2411	protein_coding	tubulin gamma 1 [Source:HGNC Symbol;Acc:HGNC:12417]	-
ENSG00000172336	18.96017352	28.70482279	32.96687895	32.51297577	15.01965162	16.26882657	14.66629282	11.86859141	POP7	7	100706053	100707495	+	988	protein_coding	POP7 homolog, ribonuclease P/MRP subunit [Source:HGNC Symbol;Acc:HGNC:19949]	-
ENSG00000166508	33.03412623	33.25519854	32.53003381	33.86449349	33.98293895	22.91257323	23.17084125	22.13289142	MCM7	7	100092728	100101940	-	4386	protein_coding	minichromosome maintenance complex component 7 [Source:HGNC Symbol;Acc:HGNC:6950]	-
ENSG00000100591	34.16604675	32.76941691	30.21046859	33.00184688	15.26972634	18.48183176	17.39485556	18.29871614	AHSA1	14	77457870	77469474	+	2948	protein_coding	activator of HSP90 ATPase activity 1 [Source:HGNC Symbol;Acc:HGNC:1189]	-
ENSG00000117411	24.27061526	27.04194585	28.89655907	29.15163242	15.68249828	16.69108534	16.78086863	15.4593775	B4GALT2	1	43978943	43991170	+	3772	protein_coding	beta-1,4-galactosyltransferase 2 [Source:HGNC Symbol;Acc:HGNC:925]	-
ENSG00000126088	28.04062234	30.76760544	31.82820564	30.07758282	15.31665544	17.42151945	16.49282969	18.75458914	UROD	1	45012147	45015575	+	2908	protein_coding	uroporphyrinogen decarboxylase [Source:HGNC Symbol;Acc:HGNC:12591]	-
ENSG00000158864	33.26620564	28.94748037	28.37774744	27.90861865	19.90068561	21.67459908	19.23702805	23.96971141	NDUFS2	1	161197104	161214395	+	3658	protein_coding	NADH:ubiquinone oxidoreductase core subunit S2 [Source:HGNC Symbol;Acc:HGNC:7708]	-
ENSG00000175063	40.89764844	34.92837909	30.6299613	35.59108444	19.46033115	14.46865441	14.3208091	18.79727414	UBE2C	20	45812576	45816957	+	1286	protein_coding	ubiquitin conjugating enzyme E2 C [Source:HGNC Symbol;Acc:HGNC:15937]	-
ENSG00000113643	46.99248513	33.2584289	26.90360126	32.03658154	12.30017287	14.92348902	14.79321259	23.16952953	RARS	5	168486445	168519299	+	3421	protein_coding	arginyl-tRNA synthetase [Source:HGNC Symbol;Acc:HGNC:9870]	-
ENSG00000197256	25.16115759	28.00175786	33.4850666	27.89034906	6.33714948	7.796624493	8.037252555	5.80781827	KANK2	19	11164267	11197791	-	7638	protein_coding	KN motif and ankyrin repeat domains 2 [Source:HGNC Symbol;Acc:HGNC:29300]	-
ENSG00000126778	30.59675081	26.42240027	28.96112442	28.5289241	0.11202039	0.422999287	0.314781941	0.436245438	SIX1	14	60643415	60658259	-	5444	protein_coding	SIX homeobox 1 [Source:HGNC Symbol;Acc:HGNC:10887]	Homeobox
ENSG00000164211	34.38721007	27.72277071	25.39376758	28.39962179	5.010862107	5.230340038	5.121524805	6.039816886	STARD4	5	111496033	111512590	-	5684	protein_coding	StAR related lipid transfer domain containing 4 [Source:HGNC Symbol;Acc:HGNC:18058]	-
ENSG00000133169	21.0608587	24.63455797	19.38995378	24.32313639	43.26489858	27.1326234	27.26571662	24.6896669	BEX1	X	103062651	103064240	-	864	protein_coding	brain expressed X-linked 1 [Source:HGNC Symbol;Acc:HGNC:1036]	-
ENSG00000231925	25.57592564	25.81139808	29.97187044	26.942636	18.05232815	25.00022498	24.68673335	23.32678635	TAPBP	6	33299694	33314387	-	5056	protein_coding	TAP binding protein [Source:HGNC Symbol;Acc:HGNC:11566]	-
ENSG00000067064	37.14993964	29.93208927	25.38055679	29.392368	18.28243432	15.40151987	13.52446387	20.6678179	IDI1	10	1039152	1049170	-	4345	protein_coding	isopentenyl-diphosphate delta isomerase 1 [Source:HGNC Symbol;Acc:HGNC:5387]	-
ENSG00000145050	27.96949638	34.67051624	32.36207043	33.26079604	15.00404323	21.84913617	18.52427438	20.9021022	MANF	3	51385047	51389397	+	2383	protein_coding	mesencephalic astrocyte derived neurotrophic factor [Source:HGNC Symbol;Acc:HGNC:15461]	-
ENSG00000048828	32.38195233	28.18233363	29.49159998	28.55945817	13.78273525	17.08565988	16.91041356	19.71819994	FAM120A	9	93451722	93566107	+	7204	protein_coding	family with sequence similarity 120A [Source:HGNC Symbol;Acc:HGNC:13247]	-
ENSG00000119396	33.03381701	29.06052071	26.45871753	27.03323214	23.11665995	22.9478253	22.5639779	30.0776844	RAB14	9	121178137	121223014	-	4304	protein_coding	RAB14, member RAS oncogene family [Source:HGNC Symbol;Acc:HGNC:16524]	-
ENSG00000131508	25.97099691	28.58229059	27.03082383	27.80659052	21.68468904	20.81334444	18.14178625	21.38949922	UBE2D2	5	139526431	139628433	+	3556	protein_coding	ubiquitin conjugating enzyme E2 D2 [Source:HGNC Symbol;Acc:HGNC:12475]	-
ENSG00000112110	38.7486208	32.09801387	28.57184714	29.79625613	14.88253573	18.12100641	14.97146668	21.52849708	MRPL18	6	159789812	159798436	+	1375	protein_coding	mitochondrial ribosomal protein L18 [Source:HGNC Symbol;Acc:HGNC:14477]	-
ENSG00000169045	21.50686773	26.42284683	21.99123809	26.59561824	44.98027263	39.38336285	41.01355659	34.1913706	HNRNPH1	5	179614178	179634784	-	9480	protein_coding	heterogeneous nuclear ribonucleoprotein H1 [Source:HGNC Symbol;Acc:HGNC:5041]	-
ENSG00000170515	41.82770491	34.2553334	31.06547639	33.78450437	12.66517741	14.09597695	12.60940406	16.41055083	PA2G4	12	56104319	56113907	+	3795	protein_coding	proliferation-associated 2G4 [Source:HGNC Symbol;Acc:HGNC:8550]	-
ENSG00000138829	27.55185349	24.27876806	27.1325967	25.77676903	18.25107865	17.34435425	19.73425299	13.78558986	FBN2	5	128257909	128659185	-	13196	protein_coding	fibrillin 2 [Source:HGNC Symbol;Acc:HGNC:3604]	-
ENSG00000124541	37.77906025	30.8516619	29.52785721	31.79462884	13.87668623	15.70948213	14.91574415	19.38326892	RRP36	6	43021645	43034156	+	2212	protein_coding	ribosomal RNA processing 36 [Source:HGNC Symbol;Acc:HGNC:21374]	-
ENSG00000100403	23.27919721	27.9262838	30.16058379	28.60600266	14.68077289	14.55856076	15.72339571	10.41797775	ZC3H7B	22	41301522	41360147	+	10525	protein_coding	zinc finger CCCH-type containing 7B [Source:HGNC Symbol;Acc:HGNC:30869]	-
ENSG00000116962	32.3006871	26.92426425	32.69509157	26.61884449	8.500800143	14.35720749	15.45522414	13.97611705	NID1	1	235975830	236065162	-	5864	protein_coding	nidogen 1 [Source:HGNC Symbol;Acc:HGNC:7821]	-
ENSG00000135316	38.65987148	29.59136715	25.3368078	28.65012735	19.5971015	17.88921259	17.63388818	22.07040373	SYNCRIP	6	85607785	85643792	-	8205	protein_coding	synaptotagmin binding cytoplasmic RNA interacting protein [Source:HGNC Symbol;Acc:HGNC:16918]	-
ENSG00000109062	28.27647701	29.27360972	35.80961708	28.70428553	11.09330372	14.0157954	13.11830954	14.93942761	SLC9A3R1	17	74748652	74769353	+	2315	protein_coding	SLC9A3 regulator 1 [Source:HGNC Symbol;Acc:HGNC:11075]	-
ENSG00000185989	27.89332252	30.30002451	30.87088509	29.04535432	13.37272646	16.2255386	15.50278785	12.61683016	RASA3	13	113977783	114132611	-	4763	protein_coding	RAS p21 protein activator 3 [Source:HGNC Symbol;Acc:HGNC:20331]	-
ENSG00000204227	18.54390333	25.18422902	26.55984176	25.36030694	31.51940588	31.67944498	30.83184147	25.98676985	RING1	6	33208495	33212722	+	1818	protein_coding	ring finger protein 1 [Source:HGNC Symbol;Acc:HGNC:10018]	-
ENSG00000111145	36.97075337	28.31780997	28.14950971	27.76451218	8.465126757	10.86005893	10.47734054	13.83685161	ELK3	12	96194382	96269835	+	4648	protein_coding	ELK3, ETS transcription factor [Source:HGNC Symbol;Acc:HGNC:3325]	ETS
ENSG00000103855	16.71254056	22.23070578	26.39417707	23.12960762	33.8636426	43.73340927	42.39776504	35.86653482	CD276	15	73683966	73714518	+	5542	protein_coding	CD276 molecule [Source:HGNC Symbol;Acc:HGNC:19137]	-
ENSG00000113013	37.84584685	30.64911695	27.60606747	31.96608683	21.88609951	22.22458136	22.56457996	26.19880821	HSPA9	5	138553756	138575724	-	8254	protein_coding	heat shock protein family A (Hsp70) member 9 [Source:HGNC Symbol;Acc:HGNC:5244]	-
ENSG00000149948	35.50672163	28.89304502	26.82021546	29.97780274	0.929684043	1.336564601	1.337886045	1.455126213	HMGA2	12	65824131	65966295	+	15403	protein_coding	high mobility group AT-hook 2 [Source:HGNC Symbol;Acc:HGNC:5009]	HMGI/HMGY
ENSG00000100650	20.40295279	22.31447796	19.13852934	23.66788399	43.24220189	42.59141835	42.72003966	44.85156337	SRSF5	14	69726900	69772005	+	5357	protein_coding	serine and arginine rich splicing factor 5 [Source:HGNC Symbol;Acc:HGNC:10787]	-
ENSG00000131435	15.7211977	19.11902421	21.92620262	23.1872358	31.3467325	39.07270913	37.33589842	33.48766043	PDLIM4	5	132257671	132273454	+	3192	protein_coding	PDZ and LIM domain 4 [Source:HGNC Symbol;Acc:HGNC:16501]	-
ENSG00000110711	28.60126993	27.95174754	31.86972044	28.57229922	12.89090581	12.86202582	13.21364011	15.9552019	AIP	11	67483041	67491103	+	1640	protein_coding	aryl hydrocarbon receptor interacting protein [Source:HGNC Symbol;Acc:HGNC:358]	-
ENSG00000157933	25.4760376	24.95111519	28.57319276	26.51777795	20.33539666	19.97913291	20.07586052	16.54171514	SKI	1	2228695	2310119	+	6080	protein_coding	SKI proto-oncogene [Source:HGNC Symbol;Acc:HGNC:10896]	-
ENSG00000139433	31.2397913	22.00364554	22.81459137	23.80928149	11.45249369	12.32549003	11.83569101	16.15517042	GLTP	12	109850943	109880488	-	2696	protein_coding	glycolipid transfer protein [Source:HGNC Symbol;Acc:HGNC:24867]	-
ENSG00000241553	17.35886599	31.10831518	32.6467967	33.02158897	13.18388094	16.49239515	14.81409101	13.3763222	ARPC4	3	9792495	9807726	+	3608	protein_coding	actin related protein 2/3 complex subunit 4 [Source:HGNC Symbol;Acc:HGNC:707]	-
ENSG00000062485	42.31858439	29.78620586	29.65555913	28.78484988	18.54700297	19.25841089	17.79887549	22.19830152	CS	12	56271699	56300392	-	6402	protein_coding	citrate synthase [Source:HGNC Symbol;Acc:HGNC:2422]	-
ENSG00000105968	29.54333651	27.71555712	26.80011236	27.00947806	33.03098424	27.33887588	27.22812816	29.64363734	H2AFV	7	44826791	44848083	-	4749	protein_coding	H2A histone family member V [Source:HGNC Symbol;Acc:HGNC:20664]	-
ENSG00000125166	43.99236915	31.48161189	30.06390449	28.99798852	14.17212063	16.04505708	14.11769612	18.35558697	GOT2	16	58707131	58734357	-	3766	protein_coding	glutamic-oxaloacetic transaminase 2 [Source:HGNC Symbol;Acc:HGNC:4433]	-
ENSG00000104131	37.83526634	30.77881275	28.50329976	31.49000633	15.48898465	17.26205145	15.90072264	22.1868939	EIF3J	15	44537057	44563029	+	3195	protein_coding	eukaryotic translation initiation factor 3 subunit J [Source:HGNC Symbol;Acc:HGNC:3270]	-
ENSG00000103769	35.16455851	29.13047666	26.39566539	26.53823769	20.24130924	19.76151421	19.26783459	26.15314106	RAB11A	15	65726054	65891991	+	5682	protein_coding	RAB11A, member RAS oncogene family [Source:HGNC Symbol;Acc:HGNC:9760]	-
ENSG00000114270	14.60163859	31.15953392	41.51990765	34.93682105	2.617527421	5.595297472	6.571689587	3.606570796	COL7A1	3	48564073	48595267	-	11071	protein_coding	collagen type VII alpha 1 chain [Source:HGNC Symbol;Acc:HGNC:2214]	-
ENSG00000150459	24.98465601	30.41483647	28.15147452	29.33034746	20.15238174	20.41063731	18.35138212	18.60713784	SAP18	13	21140514	21149084	+	3396	protein_coding	Sin3A associated protein 18 [Source:HGNC Symbol;Acc:HGNC:10530]	-
ENSG00000129128	31.64762455	29.01287202	27.62085076	27.97398798	14.31379308	17.27021809	16.56040148	20.10886927	SPCS3	4	176319964	176332245	+	6831	protein_coding	signal peptidase complex subunit 3 [Source:HGNC Symbol;Acc:HGNC:26212]	-
ENSG00000127837	17.31887716	29.7324395	29.71908228	30.44172576	21.8816968	23.36543521	21.67824524	17.88213318	AAMP	2	218264123	218270257	-	3140	protein_coding	angio associated migratory cell protein [Source:HGNC Symbol;Acc:HGNC:18]	-
ENSG00000198363	31.08450298	25.20777717	23.34730172	25.67977152	5.562437845	8.066203716	8.170636952	9.651936926	ASPH	8	61500556	61714640	-	20047	protein_coding	aspartate beta-hydroxylase [Source:HGNC Symbol;Acc:HGNC:757]	-
ENSG00000077097	31.8462505	24.04928233	20.24464274	22.83852214	41.88840731	31.98556276	34.17109874	45.86153388	TOP2B	3	25597905	25664907	-	6044	protein_coding	DNA topoisomerase II beta [Source:HGNC Symbol;Acc:HGNC:11990]	-
ENSG00000168710	31.12714318	25.88468015	26.21227469	26.35844308	22.22881309	22.79388202	23.29149609	23.92106171	AHCYL1	1	109984686	110023741	+	5113	protein_coding	adenosylhomocysteinase like 1 [Source:HGNC Symbol;Acc:HGNC:344]	-
ENSG00000105854	23.34173799	20.07232762	17.45534926	19.86210565	43.78032933	50.26868926	48.93273071	66.63765018	PON2	7	95404863	95435329	-	3843	protein_coding	paraoxonase 2 [Source:HGNC Symbol;Acc:HGNC:9205]	-
ENSG00000089159	24.84730913	24.70327538	26.9251975	26.56930424	10.12462335	13.06056453	13.17516518	9.323221638	PXN	12	120210439	120265771	-	7460	protein_coding	paxillin [Source:HGNC Symbol;Acc:HGNC:9718]	-
ENSG00000134809	34.38112085	33.83613074	31.09421223	31.60821675	14.44730377	16.7450011	13.8192672	14.76410886	TIMM10	11	57528463	57530803	-	777	protein_coding	translocase of inner mitochondrial membrane 10 [Source:HGNC Symbol;Acc:HGNC:11814]	-
ENSG00000115415	37.63911192	29.74313175	28.94653746	29.38865608	19.39994854	18.72910021	18.85378116	23.00877317	STAT1	2	190964358	191020960	-	6053	protein_coding	signal transducer and activator of transcription 1 [Source:HGNC Symbol;Acc:HGNC:11362]	STAT
ENSG00000164574	28.68923019	29.90338153	30.79794279	28.70897061	10.91887955	15.3315769	14.86575846	12.01852412	GALNT10	5	154190730	154420984	+	10496	protein_coding	polypeptide N-acetylgalactosaminyltransferase 10 [Source:HGNC Symbol;Acc:HGNC:19873]	-
ENSG00000065000	26.75610458	26.83550182	28.9389999	28.11923751	17.79814892	17.76100582	19.07531364	14.10688634	AP3D1	19	2100988	2164468	-	8613	protein_coding	adaptor related protein complex 3 subunit delta 1 [Source:HGNC Symbol;Acc:HGNC:568]	-
ENSG00000164091	29.56839369	27.45104183	26.28955401	26.29531918	29.6789736	25.73466492	26.20019205	22.80443587	WDR82	3	52254421	52288020	-	5726	protein_coding	WD repeat domain 82 [Source:HGNC Symbol;Acc:HGNC:28826]	-
ENSG00000143314	17.37701579	33.6780674	32.75516685	33.0951761	11.32662853	11.72462185	10.95481117	8.394286931	MRPL24	1	156737303	156741590	-	1695	protein_coding	mitochondrial ribosomal protein L24 [Source:HGNC Symbol;Acc:HGNC:14037]	-
ENSG00000163382	30.55198744	27.63601202	28.68638431	26.9990258	16.89615455	16.69029576	14.43144932	19.99796514	NAXE	1	156591762	156594299	+	1933	protein_coding	NAD(P)HX epimerase [Source:HGNC Symbol;Acc:HGNC:18453]	-
ENSG00000143401	34.38313033	29.15582712	25.23278844	29.16276462	28.20039414	20.72207913	20.3141195	27.2337041	ANP32E	1	150218417	150236156	-	3605	protein_coding	acidic nuclear phosphoprotein 32 family member E [Source:HGNC Symbol;Acc:HGNC:16673]	-
ENSG00000131475	31.3549627	30.36546273	29.44448777	27.61838759	12.30802208	13.92796589	12.86725465	15.30368466	VPS25	17	42773436	42779599	+	2404	protein_coding	vacuolar protein sorting 25 homolog [Source:HGNC Symbol;Acc:HGNC:28122]	-
ENSG00000100216	31.75258356	29.5006393	32.19637349	30.9147501	16.56627756	17.90956198	16.95960837	20.20780346	TOMM22	22	38681948	38685421	+	2191	protein_coding	translocase of outer mitochondrial membrane 22 [Source:HGNC Symbol;Acc:HGNC:18002]	-
ENSG00000068366	44.60514345	30.33187114	27.51811428	29.5618182	3.887083294	6.619451544	6.248936911	8.92148637	ACSL4	X	109624244	109733403	-	6415	protein_coding	acyl-CoA synthetase long chain family member 4 [Source:HGNC Symbol;Acc:HGNC:3571]	-
ENSG00000269893	24.10280058	30.7868933	28.98831337	32.83722628	12.52909477	17.01533191	16.16916419	18.44781084	SNHG8	4	118278709	118279823	+	923	lincRNA	small nucleolar RNA host gene 8 [Source:HGNC Symbol;Acc:HGNC:33098]	-
ENSG00000126934	16.79625331	25.2659343	27.96974726	27.98857077	15.76664095	19.07865089	16.91533394	16.28011272	MAP2K2	19	4090321	4124129	-	5236	protein_coding	mitogen-activated protein kinase kinase 2 [Source:HGNC Symbol;Acc:HGNC:6842]	-
ENSG00000055211	29.49044155	25.89289508	28.25997627	27.5613114	14.33498107	18.02331152	15.90751202	20.25279141	GINM1	6	149566294	149591748	+	2250	protein_coding	glycoprotein integral membrane 1 [Source:HGNC Symbol;Acc:HGNC:21074]	-
ENSG00000004455	27.51434541	25.33161766	23.52289679	25.16989966	10.07268248	11.3632543	11.05245966	11.29285232	AK2	1	33007940	33080996	-	5727	protein_coding	adenylate kinase 2 [Source:HGNC Symbol;Acc:HGNC:362]	-
ENSG00000135926	29.99778744	28.78076376	30.28169509	28.45058672	8.183112063	10.37121898	9.612076834	9.595746269	TMBIM1	2	218274192	218292586	-	5098	protein_coding	transmembrane BAX inhibitor motif containing 1 [Source:HGNC Symbol;Acc:HGNC:23410]	-
ENSG00000170891	3.830340513	3.178906673	3.934133317	4.424197772	30.64845783	142.0256332	125.6755447	156.1067734	CYTL1	4	5014586	5019472	-	1003	protein_coding	cytokine like 1 [Source:HGNC Symbol;Acc:HGNC:24435]	-
ENSG00000105220	26.57760383	21.27514466	21.98344337	23.18401354	9.129820317	11.04183554	10.52918058	10.82667842	GPI	19	34359480	34402413	+	10680	protein_coding	glucose-6-phosphate isomerase [Source:HGNC Symbol;Acc:HGNC:4458]	-
ENSG00000129055	38.7704179	31.0039917	27.48242118	29.62406999	12.75345101	12.82700239	12.42305025	20.13497385	ANAPC13	3	134477706	134486716	-	2359	protein_coding	anaphase promoting complex subunit 13 [Source:HGNC Symbol;Acc:HGNC:24540]	-
ENSG00000154723	34.85457698	30.25504245	26.88770377	28.91950351	16.37337189	18.53067324	16.63801317	20.73758168	ATP5PF	21	25716503	25735673	-	2043	protein_coding	ATP synthase peripheral stalk subunit F6 [Source:HGNC Symbol;Acc:HGNC:847]	-
ENSG00000161013	20.7848205	24.03942682	26.97898037	25.06950713	18.04053109	22.66767807	21.24598305	20.65282193	MGAT4B	5	179797597	179806952	-	5495	protein_coding	alpha-1,3-mannosyl-glycoprotein 4-beta-N-acetylglucosaminyltransferase B [Source:HGNC Symbol;Acc:HGNC:7048]	-
ENSG00000013588	33.10560955	26.61344151	25.07426101	28.81465674	0.034789833	0.038198239	0.041122392	0.040198378	GPRC5A	12	12890782	12917937	+	8440	protein_coding	G protein-coupled receptor class C group 5 member A [Source:HGNC Symbol;Acc:HGNC:9836]	-
ENSG00000138029	33.01030356	27.51790278	25.77409643	26.08282117	20.88207809	21.16108486	20.53650341	28.98793785	HADHB	2	26243170	26290468	+	4280	protein_coding	hydroxyacyl-CoA dehydrogenase trifunctional multienzyme complex subunit beta [Source:HGNC Symbol;Acc:HGNC:4803]	-
ENSG00000161057	34.26525854	30.20819827	26.85544763	30.35563878	16.54994388	18.61333766	17.60683565	23.61385541	PSMC2	7	103344254	103369395	+	3547	protein_coding	proteasome 26S subunit, ATPase 2 [Source:HGNC Symbol;Acc:HGNC:9548]	-
ENSG00000169180	30.63736137	26.9197242	27.41641682	27.11461549	11.76806573	12.98568653	13.02444817	11.20409587	XPO6	16	28097979	28211920	-	7065	protein_coding	exportin 6 [Source:HGNC Symbol;Acc:HGNC:19733]	-
ENSG00000165264	22.82972965	31.59587972	30.39900677	32.13110418	14.80823714	16.39174653	14.73747429	14.42160249	NDUFB6	9	32552999	32573184	-	1388	protein_coding	NADH:ubiquinone oxidoreductase subunit B6 [Source:HGNC Symbol;Acc:HGNC:7701]	-
ENSG00000185043	20.29278853	29.39384254	28.68779543	28.76180332	13.96320187	15.76922949	15.95958083	15.01035285	CIB1	15	90229975	90234047	-	1472	protein_coding	calcium and integrin binding 1 [Source:HGNC Symbol;Acc:HGNC:16920]	-
ENSG00000075223	35.90141518	29.20481925	26.28039398	25.99401973	6.720495315	17.89195202	17.1723055	21.31628334	SEMA3C	7	80742538	80922359	-	6268	protein_coding	semaphorin 3C [Source:HGNC Symbol;Acc:HGNC:10725]	-
ENSG00000119408	22.59064418	19.08891285	21.68922873	19.46466682	41.76405348	38.56773674	42.67234524	27.36114098	NEK6	9	124257606	124353307	+	4419	protein_coding	NIMA related kinase 6 [Source:HGNC Symbol;Acc:HGNC:7749]	-
ENSG00000112559	12.01653164	22.83619956	27.97339191	23.35120649	17.88667713	32.32876079	32.47360982	25.8187346	MDFI	6	41636882	41654246	+	2523	protein_coding	MyoD family inhibitor [Source:HGNC Symbol;Acc:HGNC:6967]	-
ENSG00000100320	30.49837389	26.54717995	27.11630533	26.02463361	17.8726238	15.44633724	16.56039672	13.94373706	RBFOX2	22	35738736	36028425	-	10014	protein_coding	RNA binding fox-1 homolog 2 [Source:HGNC Symbol;Acc:HGNC:9906]	-
ENSG00000019549	41.7487315	28.94177297	29.15409411	29.01936851	4.468050889	10.8215688	10.25128984	15.10330799	SNAI2	8	48917604	48921740	-	3392	protein_coding	snail family transcriptional repressor 2 [Source:HGNC Symbol;Acc:HGNC:11094]	zf-C2H2
ENSG00000149480	24.92349223	26.04082952	28.37062607	27.02576811	25.76987299	25.29500983	23.86331638	18.93200304	MTA2	11	62593214	62601840	-	4236	protein_coding	metastasis associated 1 family member 2 [Source:HGNC Symbol;Acc:HGNC:7411]	zf-GATA
ENSG00000181449	0.497743284	0.73455667	0.606045656	0.555284892	162.2588254	114.3523378	120.4932317	102.3358243	SOX2	3	181711924	181714436	+	2513	protein_coding	SRY-box 2 [Source:HGNC Symbol;Acc:HGNC:11195]	HMG
ENSG00000179950	21.57302042	24.63255267	26.87904511	26.26723787	29.39093535	27.96570254	27.19906206	27.44797343	PUF60	8	143816344	143829859	-	5424	protein_coding	poly(U) binding splicing factor 60 [Source:HGNC Symbol;Acc:HGNC:17042]	-
ENSG00000078401	41.96969898	27.34971852	23.75100459	29.50104352	0.666599995	3.171599963	2.294044907	3.014334586	EDN1	6	12290363	12297194	+	2033	protein_coding	endothelin 1 [Source:HGNC Symbol;Acc:HGNC:3176]	-
ENSG00000149090	22.97418758	28.30908998	33.49343913	26.60096657	0.385896342	0.804760796	0.797378406	0.806907253	PAMR1	11	35431823	35530300	-	3863	protein_coding	peptidase domain containing associated with muscle regeneration 1 [Source:HGNC Symbol;Acc:HGNC:24554]	-
ENSG00000102401	22.23611464	24.31352541	23.20629515	23.42506845	25.49587727	26.13543252	25.46859915	28.01274081	ARMCX3	X	101622797	101627843	+	4239	protein_coding	armadillo repeat containing X-linked 3 [Source:HGNC Symbol;Acc:HGNC:24065]	-
ENSG00000242299	28.8083836	28.63907798	27.67569484	28.33424028	12.35129431	13.54593009	14.22507759	16.81588352	AC073861.1	3	101576489	101576947	-	459	processed_pseudogene	ribosomal protein S18 (RPS18) pseudogene	-
ENSG00000108819	16.95571722	25.29426063	29.24185992	27.38265352	21.0889124	21.60289047	21.71729691	12.83231268	PPP1R9B	17	50133735	50150630	-	4298	protein_coding	protein phosphatase 1 regulatory subunit 9B [Source:HGNC Symbol;Acc:HGNC:9298]	-
ENSG00000240184	15.7077316	14.12342103	17.24301419	14.0724791	86.31735064	64.97208613	73.01902629	42.15555121	PCDHGC3	5	141475947	141512979	+	5432	protein_coding	protocadherin gamma subfamily C, 3 [Source:HGNC Symbol;Acc:HGNC:8716]	-
ENSG00000160710	30.5007507	27.07123721	26.99500726	25.65369672	30.08676138	27.02253007	28.68697395	24.34015722	ADAR	1	154582057	154628013	-	9691	protein_coding	adenosine deaminase, RNA specific [Source:HGNC Symbol;Acc:HGNC:225]	-
ENSG00000013016	22.71524554	30.42421633	34.29242304	27.49324016	3.5224619	4.520179865	4.856850775	3.435006017	EHD3	2	31234337	31269447	+	4636	protein_coding	EH domain containing 3 [Source:HGNC Symbol;Acc:HGNC:3244]	-
ENSG00000130707	25.06539979	29.29846603	34.27301083	23.98311131	13.99630504	26.38036576	23.4558754	26.48147222	ASS1	9	130444929	130501274	+	3050	protein_coding	argininosuccinate synthase 1 [Source:HGNC Symbol;Acc:HGNC:758]	-
ENSG00000163950	33.14787648	28.82470776	26.77162358	29.35501794	16.24319825	14.63976729	14.42211614	18.5462141	SLBP	4	1692800	1712555	-	2026	protein_coding	stem-loop binding protein [Source:HGNC Symbol;Acc:HGNC:10904]	-
ENSG00000110811	15.10118793	25.28802761	28.46715389	27.18072597	6.646880415	11.44647286	10.75881007	8.853319228	P3H3	12	6828410	6839851	+	4601	protein_coding	prolyl 3-hydroxylase 3 [Source:HGNC Symbol;Acc:HGNC:19318]	-
ENSG00000011105	10.92927954	21.75126214	25.04401189	20.29387027	26.89787938	45.4225149	45.73396616	28.30459187	TSPAN9	12	3077355	3286564	+	6905	protein_coding	tetraspanin 9 [Source:HGNC Symbol;Acc:HGNC:21640]	-
ENSG00000236698	33.61559803	32.4695284	28.88434493	30.92403262	9.501961515	7.5172127	9.574427296	19.59601614	EIF1AXP1	1	16685621	16686055	-	435	processed_pseudogene	EIF1AX pseudogene 1 [Source:HGNC Symbol;Acc:HGNC:19900]	-
ENSG00000167657	20.50896807	23.59498232	27.20117531	26.67400238	17.62889959	21.8925742	21.06250919	19.96785612	DAPK3	19	3958453	3971123	-	3549	protein_coding	death associated protein kinase 3 [Source:HGNC Symbol;Acc:HGNC:2676]	-
ENSG00000155096	32.08501281	28.50850468	26.4960574	26.92708304	19.11041183	18.4482667	17.58724591	20.69317221	AZIN1	8	102826357	102893864	-	6426	protein_coding	antizyme inhibitor 1 [Source:HGNC Symbol;Acc:HGNC:16432]	-
ENSG00000184575	41.29553558	27.7826975	24.51709204	29.28813212	10.72588872	15.34788462	15.1349557	19.04789819	XPOT	12	64404350	64451127	+	7364	protein_coding	exportin for tRNA [Source:HGNC Symbol;Acc:HGNC:12826]	-
ENSG00000073792	31.35406007	25.59425929	23.83833782	25.51560932	11.67254133	12.02712665	12.09899373	10.60903958	IGF2BP2	3	185643739	185825056	-	4735	protein_coding	insulin like growth factor 2 mRNA binding protein 2 [Source:HGNC Symbol;Acc:HGNC:28867]	-
ENSG00000198792	18.20970603	25.04550886	27.7738884	26.8640164	11.20717946	13.22163134	13.03668406	8.706483204	TMEM184B	22	38219291	38273034	-	7080	protein_coding	transmembrane protein 184B [Source:HGNC Symbol;Acc:HGNC:1310]	-
ENSG00000018408	24.5885261	19.285275	19.42353471	18.18555182	43.78793921	50.53969934	49.3685853	71.9995091	WWTR1	3	149517235	149736714	-	8413	protein_coding	WW domain containing transcription regulator 1 [Source:HGNC Symbol;Acc:HGNC:24042]	-
ENSG00000136153	33.86943779	29.53787346	27.4363618	29.58698202	0.773482416	3.575948289	3.11784699	3.539273134	LMO7	13	75620434	75859870	+	14367	protein_coding	LIM domain 7 [Source:HGNC Symbol;Acc:HGNC:6646]	-
ENSG00000011426	47.75861433	33.92356985	26.61644667	31.90551164	4.549635517	4.301486218	4.477686086	5.798475597	ANLN	7	36389806	36453791	+	6012	protein_coding	anillin actin binding protein [Source:HGNC Symbol;Acc:HGNC:14082]	-
ENSG00000145293	26.26667096	25.15120389	22.90471675	25.49676272	31.33128059	25.72321955	25.01282193	31.5923022	ENOPH1	4	82430562	82461091	+	2025	protein_coding	enolase-phosphatase 1 [Source:HGNC Symbol;Acc:HGNC:24599]	-
ENSG00000234797	23.15101056	29.86856935	28.7792509	28.47030154	15.02934237	13.3823566	13.42452129	14.69655224	RPS3AP6	15	59768352	59769146	+	795	processed_pseudogene	ribosomal protein S3A pseudogene 6 [Source:HGNC Symbol;Acc:HGNC:18630]	-
ENSG00000162704	23.89202899	30.49083784	27.92144656	29.28776255	12.7772633	16.64247055	15.17260086	15.43444227	ARPC5	1	183620846	183635757	-	10624	protein_coding	actin related protein 2/3 complex subunit 5 [Source:HGNC Symbol;Acc:HGNC:708]	-
ENSG00000167123	14.73107352	22.71570773	25.91297332	24.58758976	6.631723794	10.64939485	10.03870959	8.44476098	CERCAM	9	128411751	128437351	+	6059	protein_coding	cerebral endothelial cell adhesion molecule [Source:HGNC Symbol;Acc:HGNC:23723]	-
ENSG00000119777	27.46461609	25.97509892	28.71296705	26.61834239	7.622412552	13.04299261	12.47624901	10.71892612	TMEM214	2	27032910	27041695	+	4910	protein_coding	transmembrane protein 214 [Source:HGNC Symbol;Acc:HGNC:25983]	-
ENSG00000115762	28.28547538	28.34293845	27.53952309	28.21558027	16.62440412	18.1780825	18.24544857	19.1938591	PLEKHB2	2	131104847	131353709	+	6728	protein_coding	pleckstrin homology domain containing B2 [Source:HGNC Symbol;Acc:HGNC:19236]	-
ENSG00000172081	28.79107188	24.32861058	27.20523731	25.72247715	8.813630681	9.613072202	9.233111886	10.16023932	MOB3A	19	2071038	2096673	-	4149	protein_coding	MOB kinase activator 3A [Source:HGNC Symbol;Acc:HGNC:29802]	-
ENSG00000008256	29.47910593	25.53694135	26.7467732	25.83277098	7.241099302	7.977358694	7.761037278	7.590298824	CYTH3	7	6161776	6272644	-	5808	protein_coding	cytohesin 3 [Source:HGNC Symbol;Acc:HGNC:9504]	-
ENSG00000136156	29.40610072	21.3723862	20.6820825	20.42183061	25.89466603	32.75898338	29.92637338	49.63067231	ITM2B	13	48232612	48270357	+	10706	protein_coding	integral membrane protein 2B [Source:HGNC Symbol;Acc:HGNC:6174]	-
ENSG00000166197	36.42812163	30.13162842	27.38562041	31.64148427	18.23998369	17.73220254	16.99302578	18.73165937	NOLC1	10	102152176	102163871	+	3970	protein_coding	nucleolar and coiled-body phosphoprotein 1 [Source:HGNC Symbol;Acc:HGNC:15608]	-
ENSG00000100664	35.41231315	28.70542857	25.62739896	28.77819936	20.14870788	20.08492722	19.7026664	26.29326034	EIF5	14	103333544	103345025	+	8505	protein_coding	eukaryotic translation initiation factor 5 [Source:HGNC Symbol;Acc:HGNC:3299]	-
ENSG00000166848	24.53746233	23.8219033	22.1468851	24.13405851	30.56781835	31.76498558	29.99911364	35.75734342	TERF2IP	16	75647786	75761872	+	3379	protein_coding	TERF2 interacting protein [Source:HGNC Symbol;Acc:HGNC:19246]	-
ENSG00000109736	12.66120363	21.26655956	22.79076293	24.48961409	17.88912562	22.37201047	21.45172561	18.33171373	MFSD10	4	2930561	2934859	-	3159	protein_coding	major facilitator superfamily domain containing 10 [Source:HGNC Symbol;Acc:HGNC:16894]	-
ENSG00000139726	34.51205686	26.73304367	25.48581367	27.05013206	17.89371429	20.39427657	19.04121424	28.31436709	DENR	12	122752774	122771064	+	3576	protein_coding	density regulated re-initiation and release factor [Source:HGNC Symbol;Acc:HGNC:2769]	-
ENSG00000123983	34.89058961	24.11343372	21.68600903	25.10233766	19.66035099	23.07897195	23.18414013	30.219547	ACSL3	2	222860934	222944639	+	7240	protein_coding	acyl-CoA synthetase long chain family member 3 [Source:HGNC Symbol;Acc:HGNC:3570]	-
ENSG00000157613	27.4061907	26.0774262	29.44331437	29.01473185	5.248020506	10.82667774	9.714948678	10.36858259	CREB3L1	11	46277661	46321422	+	4037	protein_coding	cAMP responsive element binding protein 3 like 1 [Source:HGNC Symbol;Acc:HGNC:18856]	TF_bZIP
ENSG00000099860	31.99645773	24.78993414	25.51488803	28.63962082	2.165696499	8.53051463	7.568885938	9.412164394	GADD45B	19	2476122	2478259	+	2138	protein_coding	growth arrest and DNA damage inducible beta [Source:HGNC Symbol;Acc:HGNC:4096]	-
ENSG00000165912	17.61791773	27.23705979	27.83416125	29.2574	5.630242756	6.45154454	6.41618399	5.455264604	PACSIN3	11	47177525	47186443	-	2752	protein_coding	protein kinase C and casein kinase substrate in neurons 3 [Source:HGNC Symbol;Acc:HGNC:8572]	-
ENSG00000219201	39.77352547	27.72585879	27.51038102	26.15107263	13.92964793	14.05188014	13.68413456	15.97830963	AC138392.1	1	77810861	77811781	-	921	processed_pseudogene	novel pseudogene	-
ENSG00000115461	7.757465319	9.425685885	10.97723093	10.37583696	39.9631181	97.91760309	93.23343811	67.05038887	IGFBP5	2	216672105	216695525	-	6442	protein_coding	insulin like growth factor binding protein 5 [Source:HGNC Symbol;Acc:HGNC:5474]	-
ENSG00000108179	30.59467634	31.37861072	28.89202233	32.68877846	11.45380331	11.25568514	10.36741026	12.09314982	PPIF	10	79347469	79355337	+	2674	protein_coding	peptidylprolyl isomerase F [Source:HGNC Symbol;Acc:HGNC:9259]	-
ENSG00000132670	29.00860999	23.18112362	24.14190865	21.53878401	31.10273439	25.91882932	25.97805213	29.06208247	PTPRA	20	2864184	3039076	+	4469	protein_coding	protein tyrosine phosphatase, receptor type A [Source:HGNC Symbol;Acc:HGNC:9664]	-
ENSG00000183258	22.71047003	20.67446915	20.27513073	21.16526635	11.38792381	11.09774811	10.94167493	9.966556817	DDX41	5	177511577	177517469	-	4536	protein_coding	DEAD-box helicase 41 [Source:HGNC Symbol;Acc:HGNC:18674]	-
ENSG00000164754	32.61936065	27.17833976	23.26011849	24.9428772	29.65224708	22.50742041	23.24049391	32.26927706	RAD21	8	116845935	116874866	-	6192	protein_coding	RAD21 cohesin complex component [Source:HGNC Symbol;Acc:HGNC:9811]	-
ENSG00000106609	29.35418017	24.93325735	24.6636295	24.089429	19.02499453	18.9123663	18.68946421	21.32972088	TMEM248	7	66921225	66958551	+	5086	protein_coding	transmembrane protein 248 [Source:HGNC Symbol;Acc:HGNC:25476]	-
ENSG00000107833	25.48127371	33.72531152	30.2867873	32.63022762	10.29541424	14.81440135	13.25366279	15.88063342	NPM3	10	101781325	101783413	-	928	protein_coding	nucleophosmin/nucleoplasmin 3 [Source:HGNC Symbol;Acc:HGNC:7931]	-
ENSG00000115275	14.36731451	23.67671438	27.11903659	27.63607355	12.66086477	19.14080741	17.6126953	13.31206745	MOGS	2	74461057	74465410	-	3584	protein_coding	mannosyl-oligosaccharide glucosidase [Source:HGNC Symbol;Acc:HGNC:24862]	-
ENSG00000139239	24.79494663	17.21490585	28.60307	20.42305117	9.104687994	29.34741506	10.86284647	10.0927532	RPL14P1	12	62965325	62965969	+	645	processed_pseudogene	ribosomal protein L14 pseudogene 1 [Source:HGNC Symbol;Acc:HGNC:31384]	-
ENSG00000215301	36.03143647	27.77520943	23.64266486	26.58097482	19.47976016	15.83941324	16.26358651	17.97431184	DDX3X	X	41333284	41364472	+	15892	protein_coding	DEAD-box helicase 3 X-linked [Source:HGNC Symbol;Acc:HGNC:2745]	-
ENSG00000102038	29.11952221	24.67382941	21.76134575	22.61858252	21.89810777	22.38943852	22.42291976	30.87139602	SMARCA1	X	129446501	129523500	-	4363	protein_coding	SWI/SNF related, matrix associated, actin dependent regulator of chromatin, subfamily a, member 1 [Source:HGNC Symbol;Acc:HGNC:11097]	-
ENSG00000132718	10.03141112	11.01671883	11.35506813	11.00366529	106.5666506	74.2875351	78.82415068	70.08863357	SYT11	1	155859509	155885199	+	5240	protein_coding	synaptotagmin 11 [Source:HGNC Symbol;Acc:HGNC:19239]	-
ENSG00000173545	31.95522623	27.98526361	26.68843277	27.87576566	11.87160709	14.71953863	13.63573988	18.75843463	ZNF622	5	16451519	16465792	-	1699	protein_coding	zinc finger protein 622 [Source:HGNC Symbol;Acc:HGNC:30958]	-
ENSG00000176871	31.80751391	26.78727735	25.9601034	26.5905773	17.68861933	17.19622958	16.57450219	20.05621256	WSB2	12	118032694	118062430	-	4616	protein_coding	WD repeat and SOCS box containing 2 [Source:HGNC Symbol;Acc:HGNC:19222]	-
ENSG00000136758	31.55189133	27.1680589	24.87356601	27.47486507	17.41033471	17.54968966	17.42462555	21.18729902	YME1L1	10	27110112	27155266	-	7335	protein_coding	YME1 like 1 ATPase [Source:HGNC Symbol;Acc:HGNC:12843]	-
ENSG00000162889	22.73911616	25.11525053	26.4366059	25.41380769	17.49319674	19.00983196	17.85005899	18.90473655	MAPKAPK2	1	206684944	206734283	+	4195	protein_coding	mitogen-activated protein kinase-activated protein kinase 2 [Source:HGNC Symbol;Acc:HGNC:6887]	-
ENSG00000132305	38.88947194	26.27074599	24.99186405	24.29576184	16.46115395	16.45935856	14.60649623	27.39686862	IMMT	2	86143932	86195770	-	3986	protein_coding	inner membrane mitochondrial protein [Source:HGNC Symbol;Acc:HGNC:6047]	-
ENSG00000196531	32.5878035	29.99491892	24.11322154	28.00064347	15.2924664	16.27474201	14.87319428	22.49073737	NACA	12	56712428	56731628	-	10008	protein_coding	nascent polypeptide associated complex subunit alpha [Source:HGNC Symbol;Acc:HGNC:7629]	-
ENSG00000197903	20.4797628	21.94926957	26.98215472	20.14401609	23.41658473	38.44057642	31.71254185	32.4470017	HIST1H2BK	6	27146418	27146798	-	381	protein_coding	histone cluster 1 H2B family member k [Source:HGNC Symbol;Acc:HGNC:13954]	-
ENSG00000087274	26.93890888	24.93632289	26.38134929	24.4014086	20.83050471	19.24512231	19.83666727	19.12398108	ADD1	4	2843857	2930076	+	13106	protein_coding	adducin 1 [Source:HGNC Symbol;Acc:HGNC:243]	-
ENSG00000145817	32.11524573	27.86300239	27.23437669	27.09420881	9.697420914	11.56692863	11.14201826	14.75329888	YIPF5	5	144158159	144170714	-	3701	protein_coding	Yip1 domain family member 5 [Source:HGNC Symbol;Acc:HGNC:24877]	-
ENSG00000132589	17.91719157	20.129824	20.91749339	20.22036309	35.03094207	33.29269647	33.39641176	30.45307284	FLOT2	17	28879335	28897679	-	3336	protein_coding	flotillin 2 [Source:HGNC Symbol;Acc:HGNC:3758]	-
ENSG00000165704	33.55936012	27.40047013	23.80741831	27.28995469	4.367119315	5.090567202	5.222657747	7.533916122	HPRT1	X	134460153	134520513	+	1624	protein_coding	hypoxanthine phosphoribosyltransferase 1 [Source:HGNC Symbol;Acc:HGNC:5157]	-
ENSG00000119801	28.9197917	24.75578238	24.00987055	25.06962441	15.97768027	20.46342202	18.02704818	23.95052491	YPEL5	2	30146941	30160533	+	3421	protein_coding	yippee like 5 [Source:HGNC Symbol;Acc:HGNC:18329]	-
ENSG00000104331	32.41312259	22.96358685	23.14097884	23.26698244	16.53695837	15.97470787	16.15050272	18.74742982	IMPAD1	8	56957933	56993844	-	7594	protein_coding	inositol monophosphatase domain containing 1 [Source:HGNC Symbol;Acc:HGNC:26019]	-
ENSG00000149428	27.87722509	27.76886874	29.31393012	29.26886455	21.02781771	28.0862378	28.96034043	22.95470271	HYOU1	11	119044189	119057202	-	7694	protein_coding	hypoxia up-regulated 1 [Source:HGNC Symbol;Acc:HGNC:16931]	-
ENSG00000171617	15.04842161	13.66451185	12.35520114	14.13058431	70.77118309	73.67177689	70.48994354	74.65786777	ENC1	5	74627406	74641424	-	5858	protein_coding	ectodermal-neural cortex 1 [Source:HGNC Symbol;Acc:HGNC:3345]	-
ENSG00000147224	26.54573917	26.69991591	25.56092021	26.16366499	15.86144573	20.43819022	17.88788783	20.53366245	PRPS1	X	107628424	107651026	+	2623	protein_coding	phosphoribosyl pyrophosphate synthetase 1 [Source:HGNC Symbol;Acc:HGNC:9462]	-
ENSG00000165476	29.01553436	25.25612637	23.28890374	23.01610166	15.08501097	15.50270784	14.85955837	18.12576877	REEP3	10	63521363	63625123	+	5248	protein_coding	receptor accessory protein 3 [Source:HGNC Symbol;Acc:HGNC:23711]	-
ENSG00000182827	24.68763098	27.40598623	25.01689115	27.52641566	12.53690521	15.00879968	14.81704839	14.43077388	ACBD3	1	226144679	226186730	-	3578	protein_coding	acyl-CoA binding domain containing 3 [Source:HGNC Symbol;Acc:HGNC:15453]	-
ENSG00000103512	27.48877597	25.8107003	28.24873256	26.42182164	11.70281645	17.08407396	16.21965305	13.61411776	NOMO1	16	14833681	14896160	+	5819	protein_coding	NODAL modulator 1 [Source:HGNC Symbol;Acc:HGNC:30060]	-
ENSG00000136045	35.62198919	28.37724733	25.47869212	27.52045984	15.2357656	14.95704298	14.63233657	20.31988866	PWP1	12	107685732	107713167	+	2876	protein_coding	PWP1 homolog, endonuclein [Source:HGNC Symbol;Acc:HGNC:17015]	-
ENSG00000101363	26.50493127	26.28657059	25.27037286	24.82434099	17.67169082	20.95611689	19.33722677	18.86124599	MANBAL	20	37289638	37317260	+	2045	protein_coding	mannosidase beta like [Source:HGNC Symbol;Acc:HGNC:15799]	-
ENSG00000155959	33.45638128	27.88564371	23.72171986	26.80223139	23.66111767	21.7956566	20.57413596	33.36211386	VBP1	X	155197007	155239817	+	2018	protein_coding	VHL binding protein 1 [Source:HGNC Symbol;Acc:HGNC:12662]	-
ENSG00000106628	25.89672765	25.59959061	28.61817443	26.54906483	14.42610187	15.0134364	13.6375263	15.18470607	POLD2	7	44114681	44124358	-	3695	protein_coding	DNA polymerase delta 2, accessory subunit [Source:HGNC Symbol;Acc:HGNC:9176]	-
ENSG00000141424	28.30954354	24.19354519	21.45245554	23.52752642	31.92922549	30.58319307	30.18154069	39.11513969	SLC39A6	18	36108532	36129385	-	3682	protein_coding	solute carrier family 39 member 6 [Source:HGNC Symbol;Acc:HGNC:18607]	-
ENSG00000225733	27.2103542	23.06840163	22.93623116	23.62251623	29.08837457	24.58093949	24.47808187	26.92423657	FGD5-AS1	3	14920347	14948424	-	5131	antisense	FGD5 antisense RNA 1 [Source:HGNC Symbol;Acc:HGNC:40410]	-
ENSG00000151176	26.65060429	23.52357009	26.08513305	23.3296951	11.70983642	15.94891629	16.21131086	12.92838296	PLBD2	12	113358566	113391625	+	5260	protein_coding	phospholipase B domain containing 2 [Source:HGNC Symbol;Acc:HGNC:27283]	-
ENSG00000140682	26.63425569	25.47371333	28.66197856	27.40241013	5.885984602	11.97221543	10.59510479	13.15135354	TGFB1I1	16	31471585	31477960	+	5403	protein_coding	transforming growth factor beta 1 induced transcript 1 [Source:HGNC Symbol;Acc:HGNC:11767]	-
ENSG00000163938	39.19723358	30.24474396	25.24550944	30.07031696	10.10203697	12.86740882	12.79426312	17.68331853	GNL3	3	52681156	52694492	+	3318	protein_coding	G protein nucleolar 3 [Source:HGNC Symbol;Acc:HGNC:29931]	-
ENSG00000106333	28.11211413	27.08982746	31.13448415	27.33970004	1.643477878	3.096924844	2.837410128	3.199908106	PCOLCE	7	100602177	100608175	+	3532	protein_coding	procollagen C-endopeptidase enhancer [Source:HGNC Symbol;Acc:HGNC:8738]	-
ENSG00000131507	19.96813465	20.6469557	20.00732183	20.39404703	39.67657983	39.02999811	37.10408453	42.84929208	NDFIP1	5	142108505	142154443	+	6024	protein_coding	Nedd4 family interacting protein 1 [Source:HGNC Symbol;Acc:HGNC:17592]	-
ENSG00000242247	31.65785668	26.02480039	25.47125595	24.9122186	11.68412173	14.01709288	12.00409574	17.5168801	ARFGAP3	22	42796502	42858106	-	3381	protein_coding	ADP ribosylation factor GTPase activating protein 3 [Source:HGNC Symbol;Acc:HGNC:661]	-
ENSG00000214078	24.11916616	24.68975426	25.25977541	23.56143359	17.84143432	21.84093507	20.05072789	21.38683502	CPNE1	20	35626031	35664956	-	3608	protein_coding	copine 1 [Source:HGNC Symbol;Acc:HGNC:2314]	-
ENSG00000145860	24.54693892	24.90156856	22.15292164	23.93463459	21.92577265	25.43370212	24.10385806	26.31048739	RNF145	5	159157409	159210053	-	4614	protein_coding	ring finger protein 145 [Source:HGNC Symbol;Acc:HGNC:20853]	-
ENSG00000182944	20.99077808	23.58902711	24.88911715	26.53562056	25.76923165	23.95580552	23.83900037	23.22941475	EWSR1	22	29268009	29300525	+	10326	protein_coding	EWS RNA binding protein 1 [Source:HGNC Symbol;Acc:HGNC:3508]	-
ENSG00000138801	24.94362183	25.08989686	24.05427254	24.30569462	26.24932656	26.19295258	25.80220237	28.29521402	PAPSS1	4	107590276	107720452	-	3478	protein_coding	3'-phosphoadenosine 5'-phosphosulfate synthase 1 [Source:HGNC Symbol;Acc:HGNC:8603]	-
ENSG00000143149	26.70264318	24.97576789	24.27546953	23.61433603	28.41764007	25.3462042	24.64947414	28.80062485	ALDH9A1	1	165662216	165698863	-	3308	protein_coding	aldehyde dehydrogenase 9 family member A1 [Source:HGNC Symbol;Acc:HGNC:412]	-
ENSG00000149932	18.20261675	26.64408497	25.57519248	23.64416333	15.42365414	17.73579562	17.3411417	19.53656894	TMEM219	16	29940885	29973052	+	2428	protein_coding	transmembrane protein 219 [Source:HGNC Symbol;Acc:HGNC:25201]	-
ENSG00000184752	27.40239034	29.10912749	27.13772425	29.76919323	11.24975943	14.23554108	11.86788838	13.50554758	NDUFA12	12	94897055	95003770	-	1815	protein_coding	NADH:ubiquinone oxidoreductase subunit A12 [Source:HGNC Symbol;Acc:HGNC:23987]	-
ENSG00000116005	30.38539025	24.93368641	26.52913236	23.53927955	11.16248946	11.85534263	11.99899911	13.27186768	PCYOX1	2	70257386	70281191	+	5870	protein_coding	prenylcysteine oxidase 1 [Source:HGNC Symbol;Acc:HGNC:20588]	-
ENSG00000187109	36.50159955	25.99785127	21.58979117	24.1906857	18.69269745	18.47686719	17.36989821	30.94130874	NAP1L1	12	76036587	76085033	-	17355	protein_coding	nucleosome assembly protein 1 like 1 [Source:HGNC Symbol;Acc:HGNC:7637]	-
ENSG00000115073	15.6013777	22.86246445	23.21927183	22.2921539	19.19707335	19.40506009	18.10672105	13.81381394	ACTR1B	2	97655963	97664107	-	2892	protein_coding	ARP1 actin related protein 1 homolog B [Source:HGNC Symbol;Acc:HGNC:168]	-
ENSG00000164611	39.63487979	31.40064174	27.80426375	30.16848196	14.66503984	10.82193978	11.18547451	17.08590815	PTTG1	5	160421822	160428744	+	2013	protein_coding	pituitary tumor-transforming 1 [Source:HGNC Symbol;Acc:HGNC:9690]	-
ENSG00000065911	39.10751263	34.38382253	27.00845802	30.52755884	2.912608529	10.00563034	9.438496724	11.71698109	MTHFD2	2	74198562	74217565	+	4870	protein_coding	methylenetetrahydrofolate dehydrogenase (NADP+ dependent) 2, methenyltetrahydrofolate cyclohydrolase [Source:HGNC Symbol;Acc:HGNC:7434]	-
ENSG00000162517	29.51418008	26.41149077	26.15827213	26.11655198	16.28833745	18.76783444	17.9517153	23.88021913	PEF1	1	31629862	31644896	-	2227	protein_coding	penta-EF-hand domain containing 1 [Source:HGNC Symbol;Acc:HGNC:30009]	-
ENSG00000125656	19.74112208	24.23635405	28.50521158	27.89636728	11.31314514	12.77765346	11.398331	12.27784279	CLPP	19	6361452	6368910	+	2278	protein_coding	caseinolytic mitochondrial matrix peptidase proteolytic subunit [Source:HGNC Symbol;Acc:HGNC:2084]	-
ENSG00000134248	23.70808093	24.78307553	24.58310183	23.66622813	15.59688132	16.21994661	16.59606239	20.16572332	LAMTOR5	1	110401249	110407942	-	2388	protein_coding	late endosomal/lysosomal adaptor, MAPK and MTOR activator 5 [Source:HGNC Symbol;Acc:HGNC:17955]	-
ENSG00000148700	30.30979608	26.95968425	25.51691762	24.34164033	12.16521891	10.47371066	10.44641413	13.38541148	ADD3	10	109996368	110135565	+	6541	protein_coding	adducin 3 [Source:HGNC Symbol;Acc:HGNC:245]	-
ENSG00000167986	27.77057853	26.07013107	26.79752609	25.08174566	16.99259355	16.33260466	16.54661147	15.22022249	DDB1	11	61299451	61342596	-	13950	protein_coding	damage specific DNA binding protein 1 [Source:HGNC Symbol;Acc:HGNC:2717]	-
ENSG00000172939	30.60523083	25.4872899	22.91611213	26.02966803	8.279905289	10.44697805	10.34077549	11.24282459	OXSR1	3	38165089	38255488	+	6075	protein_coding	oxidative stress responsive 1 [Source:HGNC Symbol;Acc:HGNC:8508]	-
ENSG00000078618	33.63790705	26.98186184	25.06704212	26.78782369	13.30586934	14.39552571	14.7101196	15.93557355	NRDC	1	51789191	51878937	-	6773	protein_coding	nardilysin convertase [Source:HGNC Symbol;Acc:HGNC:7995]	-
ENSG00000153786	27.11057304	24.75171632	26.29115446	26.02777432	10.27185218	12.77717196	12.64591697	11.9480945	ZDHHC7	16	84974181	85011535	-	3947	protein_coding	zinc finger DHHC-type containing 7 [Source:HGNC Symbol;Acc:HGNC:18459]	-
ENSG00000174437	27.92042273	25.63484639	26.71117418	26.04059907	22.19553359	21.13490315	22.39277304	18.77795059	ATP2A2	12	110280756	110351093	+	13745	protein_coding	ATPase sarcoplasmic/endoplasmic reticulum Ca2+ transporting 2 [Source:HGNC Symbol;Acc:HGNC:812]	-
ENSG00000149357	20.10099879	25.94514109	26.90082229	26.21079412	21.78170674	23.79899964	21.7154874	21.35730556	LAMTOR1	11	72085895	72103387	-	2778	protein_coding	late endosomal/lysosomal adaptor, MAPK and MTOR activator 1 [Source:HGNC Symbol;Acc:HGNC:26068]	-
ENSG00000238103	22.18218689	24.06281387	26.55688739	26.27259618	12.85101352	14.57121687	12.67863615	14.84325103	RPL9P7	X	23836742	23837321	-	580	processed_pseudogene	ribosomal protein L9 pseudogene 7 [Source:HGNC Symbol;Acc:HGNC:30335]	-
ENSG00000189043	24.8822418	25.11371873	24.18854779	24.58093184	22.68190527	28.6750122	25.60834522	30.61435434	NDUFA4	7	10931951	10940256	-	3556	protein_coding	NDUFA4, mitochondrial complex associated [Source:HGNC Symbol;Acc:HGNC:7687]	-
ENSG00000115307	27.33940966	26.92820087	27.00481523	25.46105187	19.47389383	21.62926074	19.69085796	20.40765884	AUP1	2	74526645	74529939	-	2634	protein_coding	AUP1, lipid droplet regulating VLDL assembly factor [Source:HGNC Symbol;Acc:HGNC:891]	-
ENSG00000168802	10.9865464	26.89403248	27.29788388	26.58867216	15.46279476	15.94880111	15.9276032	8.029308127	CHTF8	16	69118010	69132584	-	3383	protein_coding	chromosome transmission fidelity factor 8 [Source:HGNC Symbol;Acc:HGNC:24353]	-
ENSG00000119655	14.18121735	24.43836364	25.92547734	23.60405179	24.16416091	26.99035194	25.21929052	22.00685714	NPC2	14	74476192	74494177	-	2749	protein_coding	NPC intracellular cholesterol transporter 2 [Source:HGNC Symbol;Acc:HGNC:14537]	-
ENSG00000115963	33.6845759	23.72756715	18.05794616	23.76192907	32.6670289	25.90498946	25.65143651	39.22328201	RND3	2	150468195	150539011	-	3594	protein_coding	Rho family GTPase 3 [Source:HGNC Symbol;Acc:HGNC:671]	-
ENSG00000125877	15.91901268	30.07557767	30.20113108	27.63910036	14.90870255	16.90134397	15.93125353	14.33438053	ITPA	20	3208868	3223870	+	2071	protein_coding	inosine triphosphatase [Source:HGNC Symbol;Acc:HGNC:6176]	-
ENSG00000125505	19.69122405	22.49342781	25.90123695	24.38576202	13.50417551	18.5547502	16.18296677	14.41691427	MBOAT7	19	54173412	54189882	-	5292	protein_coding	membrane bound O-acyltransferase domain containing 7 [Source:HGNC Symbol;Acc:HGNC:15505]	-
ENSG00000112667	9.696901919	22.93441739	26.97081676	25.65360226	14.07598771	13.96422841	12.73757871	8.600603742	DNPH1	6	43225629	43229484	-	1250	protein_coding	2'-deoxynucleoside 5'-phosphate N-hydrolase 1 [Source:HGNC Symbol;Acc:HGNC:21218]	-
ENSG00000014216	20.62988739	25.30634063	29.26999081	27.36914317	10.88811323	11.2777535	10.87905869	8.596401556	CAPN1	11	65180566	65212006	+	7553	protein_coding	calpain 1 [Source:HGNC Symbol;Acc:HGNC:1476]	-
ENSG00000087365	26.59520197	24.91350635	26.46101811	26.25034238	17.66115343	16.44056882	16.62282963	15.38770923	SF3B2	11	66050729	66069308	+	9795	protein_coding	splicing factor 3b subunit 2 [Source:HGNC Symbol;Acc:HGNC:10769]	-
ENSG00000166986	36.25240872	27.43553199	26.92541933	28.82990487	11.93928996	15.18713093	15.38630169	15.94270641	MARS	12	57475445	57517569	+	7028	protein_coding	methionyl-tRNA synthetase [Source:HGNC Symbol;Acc:HGNC:6898]	-
ENSG00000174775	22.05511944	24.89132836	27.42566839	29.02255488	13.21817334	13.24052563	11.96924448	13.57600476	HRAS	11	532242	537287	-	1854	protein_coding	HRas proto-oncogene, GTPase [Source:HGNC Symbol;Acc:HGNC:5173]	-
ENSG00000135334	22.60067413	20.79121526	18.66599397	19.04319952	36.20188193	38.67197021	38.78310607	52.48653335	AKIRIN2	6	87675072	87702209	-	1999	protein_coding	akirin 2 [Source:HGNC Symbol;Acc:HGNC:21407]	-
ENSG00000197930	26.97629456	18.10116538	15.67878352	17.99935819	2.39691183	2.901391784	2.991711232	3.236320916	ERO1A	14	52639916	52695900	-	7548	protein_coding	endoplasmic reticulum oxidoreductase 1 alpha [Source:HGNC Symbol;Acc:HGNC:13280]	-
ENSG00000143569	28.26139882	25.13949068	26.57713016	25.20070523	20.10008362	19.56297339	20.11351116	15.08319163	UBAP2L	1	154220179	154271510	+	7503	protein_coding	ubiquitin associated protein 2 like [Source:HGNC Symbol;Acc:HGNC:29877]	-
ENSG00000160256	14.062372	27.62966501	28.29317974	29.91915394	7.765160898	7.736252658	7.859891167	4.265128176	FAM207A	21	44940010	44976989	+	1402	protein_coding	family with sequence similarity 207 member A [Source:HGNC Symbol;Acc:HGNC:15811]	-
ENSG00000164687	19.15660605	20.13161219	16.48181176	19.308948	46.96757546	54.51568371	49.26406149	60.47968851	FABP5	8	81280363	81284777	+	2077	protein_coding	fatty acid binding protein 5 [Source:HGNC Symbol;Acc:HGNC:3560]	-
ENSG00000116863	21.81844355	21.37903007	22.3700971	22.30347042	14.73276574	16.31846039	16.49012855	16.60267716	ADPRHL2	1	36088875	36093932	+	1668	protein_coding	ADP-ribosylhydrolase like 2 [Source:HGNC Symbol;Acc:HGNC:21304]	-
ENSG00000107796	13.33969283	13.95620649	13.77095091	14.44195992	18.77665397	88.51418696	76.28666641	83.23677927	ACTA2	10	88935074	88991339	-	2976	protein_coding	actin, alpha 2, smooth muscle, aorta [Source:HGNC Symbol;Acc:HGNC:130]	-
ENSG00000107798	33.23897884	27.03460954	26.42185134	24.99270798	9.416462579	10.67452398	10.10823574	13.46559695	LIPA	10	89213569	89414557	-	4910	protein_coding	lipase A, lysosomal acid type [Source:HGNC Symbol;Acc:HGNC:6617]	-
ENSG00000120437	32.17858034	26.9343659	24.8067236	26.89588441	11.70049422	10.51503217	9.904981949	12.82932773	ACAT2	6	159760328	159779055	+	4299	protein_coding	acetyl-CoA acetyltransferase 2 [Source:HGNC Symbol;Acc:HGNC:94]	-
ENSG00000137962	33.72400451	26.19417726	24.83188797	24.52341323	4.303739438	7.203321445	7.206001219	8.588946378	ARHGAP29	1	94148988	94275068	-	15524	protein_coding	Rho GTPase activating protein 29 [Source:HGNC Symbol;Acc:HGNC:30207]	-
ENSG00000204287	1.233146023	0.721070669	1.081670975	0.915751549	115.6329573	102.0431846	94.15710593	148.3662458	HLA-DRA	6	32439842	32445046	+	1280	protein_coding	major histocompatibility complex, class II, DR alpha [Source:HGNC Symbol;Acc:HGNC:4947]	-
ENSG00000140391	24.65580854	20.80726277	20.39533478	20.26048909	32.37434645	31.09305339	29.45234214	40.88861702	TSPAN3	15	77041404	77083984	-	8506	protein_coding	tetraspanin 3 [Source:HGNC Symbol;Acc:HGNC:17752]	-
ENSG00000064961	20.14526789	22.87829124	25.07390162	24.15321987	16.17429909	18.06662525	17.63710291	17.93900816	HMG20B	19	3572777	3579088	+	3857	protein_coding	high mobility group 20B [Source:HGNC Symbol;Acc:HGNC:5002]	HMG
ENSG00000168487	19.4491528	24.0117647	28.07161317	26.683344	5.722994281	10.91144523	10.55422899	7.209181717	BMP1	8	22164736	22212326	+	7471	protein_coding	bone morphogenetic protein 1 [Source:HGNC Symbol;Acc:HGNC:1067]	-
ENSG00000004776	13.7227428	20.29810187	24.01422697	21.89229237	1.561771615	2.221186213	1.739398335	1.601745359	HSPB6	19	35754569	35758079	-	1721	protein_coding	heat shock protein family B (small) member 6 [Source:HGNC Symbol;Acc:HGNC:26511]	-
ENSG00000182004	27.05401336	32.48479545	27.49821898	27.83288291	17.05489756	15.52911307	14.80475863	20.39904048	SNRPE	1	203861603	203870550	+	1474	protein_coding	small nuclear ribonucleoprotein polypeptide E [Source:HGNC Symbol;Acc:HGNC:11161]	-
ENSG00000022840	25.47385736	23.95635983	23.14201289	24.05117635	17.08421959	20.19972946	17.32135542	19.1526977	RNF10	12	120533480	120577594	+	5911	protein_coding	ring finger protein 10 [Source:HGNC Symbol;Acc:HGNC:10055]	-
ENSG00000131459	33.91244047	28.60073277	30.69592143	27.65171923	4.909520585	9.509923056	9.103405033	8.739152582	GFPT2	5	180300690	180353387	-	4780	protein_coding	glutamine-fructose-6-phosphate transaminase 2 [Source:HGNC Symbol;Acc:HGNC:4242]	-
ENSG00000149485	24.82094437	23.78578443	24.88921742	23.58455603	12.92493949	12.12632192	12.11829261	8.624880262	FADS1	11	61799625	61829318	-	10230	protein_coding	fatty acid desaturase 1 [Source:HGNC Symbol;Acc:HGNC:3574]	-
ENSG00000173905	22.99473286	26.12106721	24.31210889	26.10690021	16.08817403	18.55824488	19.92756876	16.97010378	GOLIM4	3	168008677	168095975	-	4647	protein_coding	golgi integral membrane protein 4 [Source:HGNC Symbol;Acc:HGNC:15448]	-
ENSG00000151640	9.442730252	7.872830199	9.100204173	9.437612226	37.30065285	33.13549461	32.78397256	27.07998659	DPYSL4	10	132186900	132205776	+	3176	protein_coding	dihydropyrimidinase like 4 [Source:HGNC Symbol;Acc:HGNC:3016]	-
ENSG00000168002	22.44076759	24.72540971	25.50561034	25.09308458	21.76444362	23.74658603	20.00001334	22.78148476	POLR2G	11	62761544	62766710	+	1923	protein_coding	RNA polymerase II subunit G [Source:HGNC Symbol;Acc:HGNC:9194]	-
ENSG00000128228	21.02871018	27.20532212	33.47963593	33.72397231	8.775696941	12.42552514	10.81642392	9.72442288	SDF2L1	22	21642261	21644298	+	1099	protein_coding	stromal cell derived factor 2 like 1 [Source:HGNC Symbol;Acc:HGNC:10676]	-
ENSG00000081923	34.27770125	26.95399742	25.18686564	27.74183408	0.710251166	2.414868499	2.358101202	2.232703018	ATP8B1	18	57646426	57803315	-	7028	protein_coding	ATPase phospholipid transporting 8B1 [Source:HGNC Symbol;Acc:HGNC:3706]	-
ENSG00000145623	29.59898129	19.23196247	19.59853917	19.6223965	11.2555341	14.41582276	14.5954255	15.13646273	OSMR	5	38845858	38945596	+	7174	protein_coding	oncostatin M receptor [Source:HGNC Symbol;Acc:HGNC:8507]	-
ENSG00000204574	26.08115747	26.31775812	25.03985801	26.36602421	15.73024187	15.52855351	15.23192315	15.43349307	ABCF1	6	30571376	30597179	+	4523	protein_coding	ATP binding cassette subfamily F member 1 [Source:HGNC Symbol;Acc:HGNC:70]	-
ENSG00000137563	32.55047596	25.05575717	22.95768889	25.2069217	7.403796232	8.151793586	6.999674908	10.69039258	GGH	8	63015079	63039171	-	3130	protein_coding	gamma-glutamyl hydrolase [Source:HGNC Symbol;Acc:HGNC:4248]	-
ENSG00000140264	6.473564552	26.23288586	26.34995841	28.76711161	10.36642382	14.66563111	12.30899766	6.16773172	SERF2	15	43777087	43802589	+	7347	protein_coding	small EDRK-rich factor 2 [Source:HGNC Symbol;Acc:HGNC:10757]	-
ENSG00000163346	10.72633976	17.55403627	20.30429277	17.9438431	42.20550202	47.90988996	46.92154639	32.16762716	PBXIP1	1	154944076	154956123	-	3851	protein_coding	PBX homeobox interacting protein 1 [Source:HGNC Symbol;Acc:HGNC:21199]	-
ENSG00000001036	23.69309117	25.61553696	24.25297642	24.61114491	12.68830011	14.4038875	12.60516161	14.16679783	FUCA2	6	143494811	143511690	-	2793	protein_coding	alpha-L-fucosidase 2 [Source:HGNC Symbol;Acc:HGNC:4008]	-
ENSG00000186522	33.95582751	25.78194065	23.41080575	25.05087338	13.16596578	11.51682781	11.66781927	13.89517604	Sep-10	2	109542982	109614206	-	4131	protein_coding	septin 10 [Source:HGNC Symbol;Acc:HGNC:14349]	-
ENSG00000198833	28.19189726	23.92017096	21.9299335	23.52390793	14.52072846	15.89420707	16.38281594	20.01837053	UBE2J1	6	89326625	89352848	-	4290	protein_coding	ubiquitin conjugating enzyme E2 J1 [Source:HGNC Symbol;Acc:HGNC:17598]	-
ENSG00000104853	27.45788592	22.39536674	26.58399318	24.88238289	20.04244835	21.74213744	21.60494513	20.08946415	CLPTM1	19	44954585	44993341	+	5229	protein_coding	CLPTM1, transmembrane protein [Source:HGNC Symbol;Acc:HGNC:2087]	-
ENSG00000148110	33.74325816	24.68891304	25.60669865	26.10123436	14.13311581	15.32294432	15.61094416	19.70151465	MFSD14B	9	94374551	94461042	+	3428	protein_coding	major facilitator superfamily domain containing 14B [Source:HGNC Symbol;Acc:HGNC:23376]	-
ENSG00000172725	22.03293457	23.60048125	26.45880509	25.03235966	10.98167285	11.63724319	11.40594429	12.11693962	CORO1B	11	67435510	67443821	-	5327	protein_coding	coronin 1B [Source:HGNC Symbol;Acc:HGNC:2253]	-
ENSG00000177733	13.95225115	21.89810373	23.65743092	23.95868236	32.4563089	26.33741118	27.07654568	21.71495551	HNRNPA0	5	137745651	137754376	-	8726	protein_coding	heterogeneous nuclear ribonucleoprotein A0 [Source:HGNC Symbol;Acc:HGNC:5030]	-
ENSG00000117385	24.76814767	23.88881244	27.36438922	26.96403194	7.277394773	13.05582609	12.24386405	12.8368642	P3H1	1	42746335	42767084	-	6766	protein_coding	prolyl 3-hydroxylase 1 [Source:HGNC Symbol;Acc:HGNC:19316]	-
ENSG00000108588	27.66797702	24.72005616	21.10223966	24.90676591	21.16780913	22.11446983	20.38202769	26.0045495	CCDC47	17	63745250	63776351	-	4537	protein_coding	coiled-coil domain containing 47 [Source:HGNC Symbol;Acc:HGNC:24856]	-
ENSG00000168575	27.06402593	25.74089985	26.50867558	26.13517533	15.24708049	12.39306762	11.8210468	11.41174505	SLC20A2	8	42416475	42541926	-	6641	protein_coding	solute carrier family 20 member 2 [Source:HGNC Symbol;Acc:HGNC:10947]	-
ENSG00000172301	21.21317919	24.14066961	24.92073241	23.60149245	19.6528916	20.88929988	17.96563222	21.01214407	COPRS	17	31851864	31859337	-	1432	protein_coding	coordinator of PRMT5 and differentiation stimulator [Source:HGNC Symbol;Acc:HGNC:28848]	-
ENSG00000165458	15.88902335	20.82536638	22.90042971	22.34316317	25.94396137	31.41413188	33.88407206	21.47462217	INPPL1	11	72223701	72239105	+	6519	protein_coding	inositol polyphosphate phosphatase like 1 [Source:HGNC Symbol;Acc:HGNC:6080]	-
ENSG00000174695	28.07653777	26.20223109	23.33658847	24.40013908	18.11348309	20.15191699	19.99488341	23.64568428	TMEM167A	5	83052846	83077863	-	4908	protein_coding	transmembrane protein 167A [Source:HGNC Symbol;Acc:HGNC:28330]	-
ENSG00000125991	22.33622985	23.6236818	24.94104412	23.70747097	19.67125645	21.7908772	20.0792289	22.5131811	ERGIC3	20	35542021	35557634	+	6012	protein_coding	ERGIC and golgi 3 [Source:HGNC Symbol;Acc:HGNC:15927]	-
ENSG00000023191	18.64684445	22.9432169	25.9202045	25.56965386	8.251746781	10.49286041	10.59598681	11.40173783	RNH1	11	494512	507300	-	7374	protein_coding	ribonuclease/angiogenin inhibitor 1 [Source:HGNC Symbol;Acc:HGNC:10074]	-
ENSG00000213722	10.43178794	19.80296952	21.07084831	20.78301389	43.35778587	41.9731692	38.82861976	36.03452759	DDAH2	6	31727038	31730617	-	2538	protein_coding	dimethylarginine dimethylaminohydrolase 2 [Source:HGNC Symbol;Acc:HGNC:2716]	-
ENSG00000188186	15.95225231	25.38284327	24.42252152	24.73718471	18.84163594	21.56503675	20.5716041	20.67890935	LAMTOR4	7	100148907	100155944	+	1936	protein_coding	late endosomal/lysosomal adaptor, MAPK and MTOR activator 4 [Source:HGNC Symbol;Acc:HGNC:33772]	-
ENSG00000007168	27.08088078	22.63796942	22.41123237	23.09749834	20.21596473	18.81462519	19.37792162	22.56923508	PAFAH1B1	17	2593210	2685615	+	8127	protein_coding	platelet activating factor acetylhydrolase 1b regulatory subunit 1 [Source:HGNC Symbol;Acc:HGNC:8574]	-
ENSG00000006712	20.71766247	25.44238445	27.36124841	26.3813854	20.41939698	20.36966699	19.11470667	16.68236449	PAF1	19	39385852	39391195	-	2668	protein_coding	PAF1 homolog, Paf1/RNA polymerase II complex component [Source:HGNC Symbol;Acc:HGNC:25459]	-
ENSG00000169750	8.991051702	23.11501489	25.63708967	24.36292643	10.75342494	8.384815406	7.131247574	4.832492619	RAC3	17	82031624	82034204	+	1527	protein_coding	Rac family small GTPase 3 [Source:HGNC Symbol;Acc:HGNC:9803]	-
ENSG00000107862	27.83087737	23.64355559	26.06564817	23.75237353	16.01572653	16.35302375	17.29877421	13.05613472	GBF1	10	102245532	102382899	+	6641	protein_coding	golgi brefeldin A resistant guanine nucleotide exchange factor 1 [Source:HGNC Symbol;Acc:HGNC:4181]	-
ENSG00000133110	9.620167322	8.4817541	6.505862907	7.666697766	49.40205218	90.47709486	89.19391534	117.1184044	POSTN	13	37562583	37598844	-	5464	protein_coding	periostin [Source:HGNC Symbol;Acc:HGNC:16953]	-
ENSG00000167470	14.71844175	20.63415156	26.3299713	23.53469444	24.99513288	21.41324466	20.79868886	15.19068243	MIDN	19	1248553	1259140	+	4492	protein_coding	midnolin [Source:HGNC Symbol;Acc:HGNC:16298]	-
ENSG00000134684	32.60676126	29.82839323	28.29099108	29.55010219	6.202246745	9.500625787	8.606032329	9.145987608	YARS	1	32775237	32818153	-	8212	protein_coding	tyrosyl-tRNA synthetase [Source:HGNC Symbol;Acc:HGNC:12840]	-
ENSG00000204356	24.85271817	23.01074269	24.93850316	23.47444312	14.71993676	15.97313757	15.0384467	18.8104458	NELFE	6	31952087	31959110	-	2719	protein_coding	negative elongation factor complex member E [Source:HGNC Symbol;Acc:HGNC:13974]	-
ENSG00000197702	33.12625076	25.87043413	24.86167995	24.50719466	8.119514607	11.28374185	10.9819334	11.84581968	PARVA	11	12377185	12535356	+	12849	protein_coding	parvin alpha [Source:HGNC Symbol;Acc:HGNC:14652]	-
ENSG00000167674	13.55033437	23.52528191	25.74069957	24.73408631	17.90012743	18.43746344	18.34162475	13.6530485	HDGFL2	19	4472287	4502211	+	4299	protein_coding	HDGF like 2 [Source:HGNC Symbol;Acc:HGNC:14680]	-
ENSG00000169764	31.22926296	24.33771899	20.73294214	23.31084437	10.23885527	12.72371443	11.63516684	16.97415307	UGP2	2	63840940	63891562	+	6501	protein_coding	UDP-glucose pyrophosphorylase 2 [Source:HGNC Symbol;Acc:HGNC:12527]	-
ENSG00000102158	27.46624288	25.96692119	25.45820095	24.37842522	16.30121022	17.84652608	17.49820373	21.72800043	MAGT1	X	77826364	77895593	-	4862	protein_coding	magnesium transporter 1 [Source:HGNC Symbol;Acc:HGNC:28880]	-
ENSG00000130204	16.34277796	27.10881914	27.55654189	30.39024374	12.24433091	12.21572726	11.37481248	8.182290736	TOMM40	19	44890569	44903689	+	3610	protein_coding	translocase of outer mitochondrial membrane 40 [Source:HGNC Symbol;Acc:HGNC:18001]	-
ENSG00000117448	22.46266584	22.53814042	23.95549433	24.34962146	15.00226967	18.77072684	18.57830224	20.57278534	AKR1A1	1	45550543	45570049	+	3121	protein_coding	aldo-keto reductase family 1 member A1 [Source:HGNC Symbol;Acc:HGNC:380]	-
ENSG00000165802	16.58847038	20.13958705	23.19779055	21.45418241	24.49490576	23.41719572	23.96637207	18.57564833	NSMF	9	137447573	137459334	-	4912	protein_coding	NMDA receptor synaptonuclear signaling and neuronal migration factor [Source:HGNC Symbol;Acc:HGNC:29843]	-
ENSG00000007202	29.42690451	24.07103799	25.51314548	23.7502798	13.96775777	13.92407203	15.13394201	10.44963036	KIAA0100	17	28614440	28645454	-	9235	protein_coding	KIAA0100 [Source:HGNC Symbol;Acc:HGNC:28960]	-
ENSG00000115806	33.80829597	23.19210747	23.85996021	24.36516482	11.75858257	14.67932365	13.47426388	17.69039148	GORASP2	2	170928464	170967129	+	5340	protein_coding	golgi reassembly stacking protein 2 [Source:HGNC Symbol;Acc:HGNC:17500]	-
ENSG00000135018	31.10396637	25.48513123	23.67547812	24.91658886	15.27144341	15.80612287	15.0353999	18.13284606	UBQLN1	9	83659963	83708203	-	7117	protein_coding	ubiquilin 1 [Source:HGNC Symbol;Acc:HGNC:12508]	-
ENSG00000105677	22.05876116	23.03227924	25.61970177	25.46733679	17.31407804	19.75027458	17.1672684	19.70100237	TMEM147	19	35545595	35547526	+	1932	protein_coding	transmembrane protein 147 [Source:HGNC Symbol;Acc:HGNC:30414]	-
ENSG00000224631	24.09892408	24.95449621	24.27835348	23.91462905	11.01397497	13.26352378	13.06889238	16.22192756	RPS27AP16	16	61055399	61055964	-	566	transcribed_processed_pseudogene	ribosomal protein S27a pseudogene 16 [Source:HGNC Symbol;Acc:HGNC:36855]	-
ENSG00000187735	27.52187778	23.85108457	21.10520147	23.82504727	19.77289339	20.27409999	22.49783719	28.53381472	TCEA1	8	53966552	54022529	-	4415	protein_coding	transcription elongation factor A1 [Source:HGNC Symbol;Acc:HGNC:11612]	-
ENSG00000189241	23.49579761	24.07536958	23.28031722	22.8907732	21.2216531	23.36734032	21.33335366	24.82588245	TSPYL1	6	116276578	116279903	-	3326	protein_coding	TSPY like 1 [Source:HGNC Symbol;Acc:HGNC:12382]	-
ENSG00000104824	21.16718806	25.7545878	25.61122844	25.96102996	18.00373939	16.7587443	16.9090592	12.01523975	HNRNPL	19	38836388	38852347	-	6821	protein_coding	heterogeneous nuclear ribonucleoprotein L [Source:HGNC Symbol;Acc:HGNC:5045]	-
ENSG00000107404	12.21250253	21.47159186	23.55059197	24.29381592	12.82712119	14.05594466	13.70683509	8.889938724	DVL1	1	1335276	1349350	-	3814	protein_coding	dishevelled segment polarity protein 1 [Source:HGNC Symbol;Acc:HGNC:3084]	-
ENSG00000159140	29.21413361	21.73463818	22.99068171	21.6052372	25.12445341	20.80604266	24.62671521	22.61807265	SON	21	33542618	33577481	+	13172	protein_coding	SON DNA binding protein [Source:HGNC Symbol;Acc:HGNC:11183]	-
ENSG00000257103	24.35596195	21.86019862	21.44752154	22.58317457	24.29917969	22.39757346	22.80224951	24.92930174	LSM14A	19	34172504	34229515	+	4748	protein_coding	LSM14A, mRNA processing body assembly factor [Source:HGNC Symbol;Acc:HGNC:24489]	-
ENSG00000187446	32.98599345	25.46931131	25.49128803	24.19217981	13.08880903	15.20436346	13.51497828	17.52201496	CHP1	15	41230839	41281890	+	3950	protein_coding	calcineurin like EF-hand protein 1 [Source:HGNC Symbol;Acc:HGNC:17433]	-
ENSG00000176678	18.65530831	21.35405303	20.81248268	23.35165286	0.392338573	1.175404463	1.113007983	0.97466564	FOXL1	16	86576368	86582160	+	3742	protein_coding	forkhead box L1 [Source:HGNC Symbol;Acc:HGNC:3817]	Fork
ENSG00000225663	7.825073904	21.87361463	23.69805825	24.61291489	17.06424127	17.82420453	16.93564356	10.65923211	MCRIP1	17	81822361	81833302	-	3726	protein_coding	MAPK regulated corepressor interacting protein 1 [Source:HGNC Symbol;Acc:HGNC:28007]	-
ENSG00000151465	36.34747553	27.42199067	24.07392839	26.95666078	15.04209416	16.26525866	13.48986375	21.04587412	CDC123	10	12195965	12250589	+	2404	protein_coding	cell division cycle 123 [Source:HGNC Symbol;Acc:HGNC:16827]	-
ENSG00000092201	35.11659723	25.86459035	22.09143932	24.44687278	20.82101298	17.20907086	17.55749601	22.54494628	SUPT16H	14	21351472	21384266	-	7151	protein_coding	SPT16 homolog, facilitates chromatin remodeling subunit [Source:HGNC Symbol;Acc:HGNC:11465]	-
ENSG00000196961	19.89642366	23.42459094	25.99374329	23.84326533	13.37998275	13.90742336	13.54699769	12.08611388	AP2A1	19	49766968	49807113	+	8746	protein_coding	adaptor related protein complex 2 subunit alpha 1 [Source:HGNC Symbol;Acc:HGNC:561]	-
ENSG00000096746	15.22061844	25.50663098	22.77931029	26.25165804	27.0467851	24.82386862	24.4010463	20.34430328	HNRNPH3	10	68331174	68343191	+	5373	protein_coding	heterogeneous nuclear ribonucleoprotein H3 [Source:HGNC Symbol;Acc:HGNC:5043]	-
ENSG00000210164	9.635236406	29.20271941	30.03227648	35.29619417	22.25447351	22.68943291	24.24406912	20.58097833	MT-TG	MT	9991	10058	+	68	Mt_tRNA	mitochondrially encoded tRNA glycine [Source:HGNC Symbol;Acc:HGNC:7486]	-
ENSG00000171067	27.7880362	22.75441852	25.09120975	24.68839342	6.04122718	9.174722881	9.075510313	9.705825167	C11orf24	11	68261335	68272001	-	3406	protein_coding	chromosome 11 open reading frame 24 [Source:HGNC Symbol;Acc:HGNC:1174]	-
ENSG00000173418	22.93787914	27.09771948	25.28997728	26.66353718	11.08417945	12.27970489	11.02862403	11.2805852	NAA20	20	20017116	20033655	+	2376	protein_coding	N(alpha)-acetyltransferase 20, NatB catalytic subunit [Source:HGNC Symbol;Acc:HGNC:15908]	-
ENSG00000133816	36.92356937	30.1615912	31.43344104	30.16994796	0.378103159	1.364052551	1.359044041	0.978788991	MICAL2	11	12094008	12359144	+	20191	protein_coding	microtubule associated monooxygenase, calponin and LIM domain containing 2 [Source:HGNC Symbol;Acc:HGNC:24693]	-
ENSG00000111540	24.15802719	23.41771556	23.51698499	22.15574917	19.28160385	18.30222115	17.84293915	16.54721866	RAB5B	12	55973913	55996683	+	6588	protein_coding	RAB5B, member RAS oncogene family [Source:HGNC Symbol;Acc:HGNC:9784]	-
ENSG00000083857	28.29412265	20.60185702	21.95517265	20.3142724	30.81175416	26.0459171	31.61621031	19.08771903	FAT1	4	186587783	186726722	-	16177	protein_coding	FAT atypical cadherin 1 [Source:HGNC Symbol;Acc:HGNC:3595]	-
ENSG00000167671	16.93742548	21.94556781	23.7012053	22.97236439	12.86688581	14.65066168	14.0844193	12.25246558	UBXN6	19	4444999	4457822	-	5275	protein_coding	UBX domain protein 6 [Source:HGNC Symbol;Acc:HGNC:14928]	-
ENSG00000084652	21.07417231	24.28018646	23.89638625	23.12865927	19.33341154	21.49377828	22.35519366	17.49393546	TXLNA	1	32179686	32198285	+	5103	protein_coding	taxilin alpha [Source:HGNC Symbol;Acc:HGNC:30685]	-
ENSG00000100567	35.55845676	26.76719238	23.18292444	27.37174237	14.54118394	17.51285941	17.43571627	25.55570954	PSMA3	14	58244831	58272012	+	3119	protein_coding	proteasome subunit alpha 3 [Source:HGNC Symbol;Acc:HGNC:9532]	-
ENSG00000125841	15.09897661	18.36614799	20.78224439	19.20204311	21.74723581	24.38636893	21.88435424	20.70579658	NRSN2	20	346782	359660	+	2933	protein_coding	neurensin 2 [Source:HGNC Symbol;Acc:HGNC:16229]	-
ENSG00000150961	33.81657165	25.02531087	24.18058018	24.81953969	4.339729482	8.744635255	8.261351778	8.89440777	SEC24D	4	118722823	118838683	-	9920	protein_coding	SEC24 homolog D, COPII coat complex component [Source:HGNC Symbol;Acc:HGNC:10706]	-
ENSG00000079739	20.29987841	17.46390039	16.92049791	18.42684436	4.992438835	5.653142431	5.448765771	5.552878134	PGM1	1	63593276	63660245	+	4212	protein_coding	phosphoglucomutase 1 [Source:HGNC Symbol;Acc:HGNC:8905]	-
ENSG00000143653	25.2126627	23.67794278	22.61007807	23.11408968	16.44140613	16.7075491	15.0969124	19.47641923	SCCPDH	1	246724047	246768137	+	2503	protein_coding	saccharopine dehydrogenase (putative) [Source:HGNC Symbol;Acc:HGNC:24275]	-
ENSG00000127528	17.34064756	20.22124959	23.53304385	24.78307464	0.738710391	1.312303931	1.483401652	1.53413185	KLF2	19	16324817	16327874	+	2018	protein_coding	Kruppel like factor 2 [Source:HGNC Symbol;Acc:HGNC:6347]	zf-C2H2
ENSG00000034152	21.02742794	28.286713	30.58758505	29.90051054	4.525684751	6.269871423	5.338437636	5.078352569	MAP2K3	17	21284672	21315240	+	3783	protein_coding	mitogen-activated protein kinase kinase 3 [Source:HGNC Symbol;Acc:HGNC:6843]	-
ENSG00000131873	28.97745511	21.942041	21.90836449	23.17596001	8.465411937	11.06840265	10.34424335	11.97079471	CHSY1	15	101175723	101251932	-	5555	protein_coding	chondroitin sulfate synthase 1 [Source:HGNC Symbol;Acc:HGNC:17198]	-
ENSG00000111726	22.7125588	24.49002606	22.88125401	24.75541496	13.54302383	14.37828655	13.81283423	15.11014795	CMAS	12	22046174	22065674	+	2018	protein_coding	cytidine monophosphate N-acetylneuraminic acid synthetase [Source:HGNC Symbol;Acc:HGNC:18290]	-
ENSG00000113368	28.55200975	25.4359815	24.59052276	25.9420328	32.86967022	20.46729261	21.43531572	25.03934054	LMNB1	5	126776623	126837020	+	3633	protein_coding	lamin B1 [Source:HGNC Symbol;Acc:HGNC:6637]	-
ENSG00000170004	18.57461158	24.43185751	25.72421533	23.08367095	17.33925436	13.49165198	15.04083731	10.01125194	CHD3	17	7884806	7912760	+	9758	protein_coding	chromodomain helicase DNA binding protein 3 [Source:HGNC Symbol;Acc:HGNC:1918]	-
ENSG00000135636	28.43922866	26.29787757	28.05069763	26.71053819	0.606009028	2.281938402	1.978825102	1.706789283	DYSF	2	71453722	71686768	+	8386	protein_coding	dysferlin [Source:HGNC Symbol;Acc:HGNC:3097]	-
ENSG00000175826	13.59997483	24.31034388	24.19192298	23.84761222	18.60075398	18.98212572	17.69615571	14.88592292	CTDNEP1	17	7243591	7252491	-	2584	protein_coding	CTD nuclear envelope phosphatase 1 [Source:HGNC Symbol;Acc:HGNC:19085]	-
ENSG00000149541	16.25233638	22.24372161	27.67081862	24.58671141	15.45156184	18.94031222	16.91230357	16.69822074	B3GAT3	11	62615296	62622175	-	2428	protein_coding	beta-1,3-glucuronyltransferase 3 [Source:HGNC Symbol;Acc:HGNC:923]	-
ENSG00000178057	20.04204026	24.23426572	25.36993945	25.95937248	8.472306095	10.70985533	10.32021677	8.981917958	NDUFAF3	3	49020459	49023495	+	2434	protein_coding	NADH:ubiquinone oxidoreductase complex assembly factor 3 [Source:HGNC Symbol;Acc:HGNC:29918]	-
ENSG00000125901	15.27399095	21.86381037	24.90818558	24.46647314	19.82092006	20.29004844	17.61156751	14.24304859	MRPS26	20	3045945	3048254	+	1127	protein_coding	mitochondrial ribosomal protein S26 [Source:HGNC Symbol;Acc:HGNC:14045]	-
ENSG00000143420	20.9225101	26.15615042	25.64660983	24.96685819	18.54463873	19.60719745	18.24455229	17.29801771	ENSA	1	150600851	150629612	-	5493	protein_coding	endosulfine alpha [Source:HGNC Symbol;Acc:HGNC:3360]	-
ENSG00000130332	9.436114378	23.27439151	24.54335649	25.67329937	23.18521543	25.1030496	21.65373664	12.12585963	LSM7	19	2321517	2328620	-	1698	protein_coding	LSM7 homolog, U6 small nuclear RNA and mRNA degradation associated [Source:HGNC Symbol;Acc:HGNC:20470]	-
ENSG00000060138	28.39459711	22.98899066	24.9007945	25.1372053	8.567704184	12.69352766	11.63964294	14.25956919	YBX3	12	10699089	10723312	-	8610	protein_coding	Y-box binding protein 3 [Source:HGNC Symbol;Acc:HGNC:2428]	CSD
ENSG00000131116	3.452225579	21.62424268	21.88538945	21.03594717	41.87859319	34.56127988	32.82082346	12.9838754	ZNF428	19	43607219	43619874	-	1803	protein_coding	zinc finger protein 428 [Source:HGNC Symbol;Acc:HGNC:20804]	-
ENSG00000127418	19.70114749	18.130801	21.27747277	20.28003845	19.33895037	28.28926158	26.24503984	26.48917934	FGFRL1	4	1009936	1026897	+	4145	protein_coding	fibroblast growth factor receptor like 1 [Source:HGNC Symbol;Acc:HGNC:3693]	-
ENSG00000134250	24.80415267	21.95468559	23.74154198	21.54212588	22.21034279	18.15994453	21.35390987	14.22390434	NOTCH2	1	119911553	120069626	-	16807	protein_coding	notch 2 [Source:HGNC Symbol;Acc:HGNC:7882]	-
ENSG00000143369	24.63189792	21.91721871	26.75332878	21.91989423	0.927665154	2.008103506	1.89159944	1.785986413	ECM1	1	150508062	150513789	+	3360	protein_coding	extracellular matrix protein 1 [Source:HGNC Symbol;Acc:HGNC:3153]	-
ENSG00000100442	25.62116315	24.98892494	20.27535338	22.68963293	21.37841488	21.07344297	18.57538629	21.89834181	FKBP3	14	45115600	45135319	-	2262	protein_coding	FK506 binding protein 3 [Source:HGNC Symbol;Acc:HGNC:3719]	-
ENSG00000144028	27.69098286	22.2757196	24.36501986	21.59175851	30.29742328	23.76997065	27.29276717	20.01302328	SNRNP200	2	96274336	96305515	-	10926	protein_coding	small nuclear ribonucleoprotein U5 subunit 200 [Source:HGNC Symbol;Acc:HGNC:30859]	-
ENSG00000174917	13.25234781	24.45384441	27.38832916	26.53877814	10.03850215	13.05421429	10.4131257	10.45363804	C19orf70	19	5678421	5680896	-	1854	protein_coding	chromosome 19 open reading frame 70 [Source:HGNC Symbol;Acc:HGNC:33702]	-
ENSG00000162433	24.52721219	15.53822316	13.55214688	16.94846437	3.570702367	2.434084588	2.307178919	2.691853768	AK4	1	65147549	65232145	+	7578	protein_coding	adenylate kinase 4 [Source:HGNC Symbol;Acc:HGNC:363]	-
ENSG00000097033	29.76432741	23.96106467	22.29930502	22.97259352	15.72628158	15.57181538	15.47226268	18.3633884	SH3GLB1	1	86704570	86748184	+	6881	protein_coding	SH3 domain containing GRB2 like, endophilin B1 [Source:HGNC Symbol;Acc:HGNC:10833]	-
ENSG00000178988	20.95643828	22.23391437	20.83159368	20.89305763	29.19684535	26.75694017	25.58270229	28.45118563	MRFAP1L1	4	6707701	6709880	-	2180	protein_coding	Morf4 family associated protein 1 like 1 [Source:HGNC Symbol;Acc:HGNC:28796]	-
[truncated: 57,015 more rows]
